# Supplementary material for: From erbium(iii) to samarium(iii): generalized photomodulation of NIR to red lanthanide luminescence with a DTE ligand and its versatile role in the quenching processes
Source: Chem Sci. 2025 Oct 27;16(47):22504–16. doi: 10.1039/d5sc07174g (PMC12555630; doi:10.1039/d5sc07174g)
Supplement: SC-016-D5SC07174G-s002 [file SC-016-D5SC07174G-s002.cif]

# Supplementary Information (SI) for Chemical Science.
# This journal is © The Royal Society of Chemistry 2025

####################################################################### 
# 
# This file contains crystal structure data downloaded from the 
# Cambridge Structural Database (CSD) hosted by the Cambridge 
# Crystallographic Data Centre (CCDC).
# 
# Full information about CCDC data access policies and citation 
# guidelines are available at http://www.ccdc.cam.ac.uk/access/V1 
# 
# Audit and citation data items may have been added by the CCDC. 
# Please retain this information to preserve the provenance of 
# this file and to allow appropriate attribution of the data. 
# 
#######################################################################

data_3Dyccc
_database_code_depnum_ccdc_archive 'CCDC 2402724'
loop_
_audit_author_name
_audit_author_address
'Marie Cordier'
;Institut des Sciences Chimiques de Rennes
France
;
_audit_update_record             
;
2024-11-14 deposited with the CCDC.	2025-10-14 downloaded from the CCDC.
;
#data_TAP021

#------------------------------------------------------------------------------#
# Date of experiment: 09 fevrier 2023                                          #
#------------------------------------------------------------------------------#


#------------------------------------------------------------------------------#
#                             CHEMICAL INFORMATION                             #
#------------------------------------------------------------------------------#

_chemical_name_systematic        
;
 ?
;
_chemical_formula_moiety         'C87 H50 Dy F27 N2 O6 S6'
_chemical_formula_sum            'C87 H50 Dy F27 N2 O6 S6'
_chemical_formula_weight         2087.15
_chemical_compound_source        'synthesis as described'

#------------------------------------------------------------------------------#
#                    SPACE GROUP AND UNIT CELL INFORMATION                     #
#------------------------------------------------------------------------------#

_space_group_crystal_system      triclinic
_space_group_name_H-M_alt        'P -1'
_space_group_name_Hall           '-P 1'
_space_group_IT_number           2
loop_
_space_group_symop_operation_xyz
'x, y, z'
'-x, -y, -z'

_cell_length_a                   11.6848(14)
_cell_length_b                   18.141(2)
_cell_length_c                   22.734(3)
_cell_angle_alpha                84.532(5)
_cell_angle_beta                 82.784(4)
_cell_angle_gamma                77.108(4)
_cell_volume                     4649.0(10)
_cell_formula_units_Z            2
_cell_measurement_temperature    150(2)
_cell_measurement_reflns_used    9825
_cell_measurement_theta_min      2.3357
_cell_measurement_theta_max      27.5908
_cell_measurement_wavelength     0.710730


#------------------------------------------------------------------------------#
#                              ORIENTATION MATRIX                              #
#------------------------------------------------------------------------------#

_diffrn_orient_matrix_UB_11      -0.0865053
_diffrn_orient_matrix_UB_21      0.0174081
_diffrn_orient_matrix_UB_31      -0.0034313
_diffrn_orient_matrix_UB_12      0.0092896
_diffrn_orient_matrix_UB_22      -0.0251638
_diffrn_orient_matrix_UB_32      -0.0499394
_diffrn_orient_matrix_UB_13      -0.0037183
_diffrn_orient_matrix_UB_23      -0.0383560
_diffrn_orient_matrix_UB_33      0.0221450


#------------------------------------------------------------------------------#
#                             CRYSTAL INFORMATION                              #
#------------------------------------------------------------------------------#

_exptl_crystal_description       stick
_exptl_crystal_colour            blue
_exptl_crystal_size_max          0.320
_exptl_crystal_size_mid          0.100
_exptl_crystal_size_min          0.100
_exptl_crystal_density_meas      ?
_exptl_crystal_density_diffrn    1.491
_exptl_crystal_density_method    ?
_exptl_crystal_F_000             2078
_exptl_special_details           
;
 ?
;

#------------------------------------------------------------------------------#
#                            ABSORPTION CORRECTION                             #
#------------------------------------------------------------------------------#

_exptl_absorpt_coefficient_mu    1.043
_exptl_absorpt_correction_type   multi-scan
_exptl_absorpt_process_details   
;
  [Sheldrick, G.M. (2014). SADABS Bruker AXS Inc., Madison, Wisconsin, USA]
;
_exptl_absorpt_correction_T_min  0.678
_exptl_absorpt_correction_T_max  0.901

#------------------------------------------------------------------------------#
#                               DATA COLLECTION                                #
#------------------------------------------------------------------------------#

_diffrn_measurement_device_type  'D8 VENTURE Bruker AXS'
_diffrn_measurement_method       'rotation images'
_diffrn_detector                 CMOS-PHOTON70
_diffrn_detector_area_resol_mean 8.33
_diffrn_ambient_temperature      150(2)
_diffrn_radiation_wavelength     0.71073
_diffrn_radiation_type           MoK\a
_diffrn_radiation_probe          x-ray
_diffrn_radiation_source         'Incoatec microfocus sealed tube'
_diffrn_radiation_monochromator  'multilayer monochromator'
_diffrn_source_current           1.00
_diffrn_source_voltage           50.00
_diffrn_source_power             1500.0
_diffrn_reflns_av_uneti/neti     0.0502
_diffrn_reflns_av_r_equivalents  0.0466
_diffrn_reflns_number            56719
_diffrn_reflns_limit_h_min       -14
_diffrn_reflns_limit_h_max       14
_diffrn_reflns_limit_k_min       -22
_diffrn_reflns_limit_k_max       22
_diffrn_reflns_limit_l_min       -27
_diffrn_reflns_limit_l_max       27
_diffrn_reflns_theta_min         1.918
_diffrn_reflns_theta_max         25.681
_diffrn_reflns_theta_full        25.242
_diffrn_measured_fraction_theta_full 0.998
_diffrn_measured_fraction_theta_max 0.997
_reflns_number_total             17626
_reflns_number_gt                14634
_reflns_threshold_expression     >2sigma(I)

_reflns_special_details          
;
Reflections were merged by SHELXL according to the crystal class for the
calculation of statistics and refinement.

Squeeze procedure was used to remove the contribution of disordered solvent
molecule(s).
;

#------------------------------------------------------------------------------#
#                            COMPUTER PROGRAMS USED                            #
#------------------------------------------------------------------------------#

_computing_data_collection       'Bruker APEX2 (Bruker, 2014)'
_computing_cell_refinement       'Bruker APEX2 (Bruker, 2014)'
_computing_data_reduction        'Bruker APEX2 (Bruker, 2014)'
_computing_structure_solution    'SHELXT 2018_2 (Sheldrick, 2018)'
_computing_structure_refinement  'SHELXL-2018_3 (Sheldrick, 2018)'
_computing_molecular_graphics    
;
   'PLATON, A.L.Spek, Acta Cryst. 2009, D65, 148-155'
;
_computing_publication_material  
'CRYSCALC (T. Roisnel, local program, ver. 2023)'

#------------------------------------------------------------------------------#
#                            REFINEMENT INFORMATION                            #
#------------------------------------------------------------------------------#

_refine_special_details          
;
Refinement of F^2^ against ALL reflections.  The weighted R-factor wR and
goodness of fit S are based on F^2^, conventional R-factors R are based
on F, with F set to zero for negative F^2^. The threshold expression of
F^2^ > 2sigma(F^2^) is used only for calculating R-factors(gt) etc. and is
not relevant to the choice of reflections for refinement.  R-factors based
on F^2^ are statistically about twice as large as those based on F, and R-
factors based on ALL data will be even larger.
;
_refine_ls_structure_factor_coef Fsqd
_refine_ls_matrix_type           full
_refine_ls_weighting_scheme      calc
_refine_ls_weighting_details     
'w=1/[\s^2^(Fo^2^)+(0.0993P)^2^+28.1165P] where P=(Fo^2^+2Fc^2^)/3'
_atom_sites_solution_primary     dual
_atom_sites_solution_secondary   difmap
_atom_sites_solution_hydrogens   geom
_refine_ls_hydrogen_treatment    constr
_refine_ls_extinction_method     none
_refine_ls_extinction_coef       .
_refine_ls_number_reflns         17626
_refine_ls_number_parameters     1317
_refine_ls_number_restraints     479
_refine_ls_R_factor_all          0.0947
_refine_ls_R_factor_gt           0.0786
_refine_ls_wR_factor_ref         0.2111
_refine_ls_wR_factor_gt          0.1976
_refine_ls_goodness_of_fit_ref   1.060
_refine_ls_restrained_S_all      1.059
_refine_ls_shift/su_max          0.013
_refine_ls_shift/su_mean         0.000
_refine_diff_density_max         2.244
_refine_diff_density_min         -2.151
_refine_diff_density_rms         0.137

#------------------------------------------------------------------------------#
#               ATOMIC TYPES, COORDINATES AND THERMAL PARAMETERS               #
#------------------------------------------------------------------------------#

loop_
_atom_type_symbol
_atom_type_description
_atom_type_scat_dispersion_real
_atom_type_scat_dispersion_imag
_atom_type_scat_source
C C 0.0033 0.0016 'International Tables Vol C Tables 4.2.6.8 and 6.1.1.4'
H H 0.0000 0.0000 'International Tables Vol C Tables 4.2.6.8 and 6.1.1.4'
Dy Dy -0.1892 4.4098 'International Tables Vol C Tables 4.2.6.8 and 6.1.1.4'
F F 0.0171 0.0103 'International Tables Vol C Tables 4.2.6.8 and 6.1.1.4'
N N 0.0061 0.0033 'International Tables Vol C Tables 4.2.6.8 and 6.1.1.4'
O O 0.0106 0.0060 'International Tables Vol C Tables 4.2.6.8 and 6.1.1.4'
S S 0.1246 0.1234 'International Tables Vol C Tables 4.2.6.8 and 6.1.1.4'

loop_
_atom_site_label
_atom_site_type_symbol
_atom_site_fract_x
_atom_site_fract_y
_atom_site_fract_z
_atom_site_U_iso_or_equiv
_atom_site_adp_type
_atom_site_occupancy
_atom_site_site_symmetry_order
_atom_site_calc_flag
_atom_site_refinement_flags_posn
_atom_site_refinement_flags_adp
_atom_site_refinement_flags_occupancy
_atom_site_disorder_assembly
_atom_site_disorder_group
Dy1 Dy 0.65078(3) 0.54327(2) 0.14654(2) 0.03656(12) Uani 1 1 d . . . . .
S1 S 0.37902(15) 0.40641(10) 0.25882(8) 0.0412(4) Uani 1 1 d . . . . .
S2 S 0.07721(17) 0.40788(11) 0.31903(9) 0.0494(5) Uani 1 1 d . . . . .
S3 S 0.33732(16) 0.61558(11) 0.31550(9) 0.0471(4) Uani 1 1 d . . . . .
S4 S 0.04495(18) 0.61824(13) 0.38685(10) 0.0556(5) Uani 1 1 d . . . . .
S6 S 0.1981(4) 0.93155(18) 0.23249(17) 0.1045(11) Uani 1 1 d . . . . .
F1 F 1.0209(10) 0.3589(8) 0.1455(7) 0.045(3) Uani 0.507(3) 1 d . U P A 1
F2 F 0.9482(12) 0.2665(9) 0.1398(8) 0.071(4) Uani 0.507(3) 1 d . U P A 1
F3 F 0.9769(10) 0.2973(10) 0.2256(6) 0.050(3) Uani 0.507(3) 1 d . U P A 1
F1B F 1.002(3) 0.342(2) 0.1228(16) 0.050(9) Uani 0.153(3) 1 d . U P A 2
F2B F 0.940(3) 0.2426(17) 0.1687(18) 0.046(7) Uani 0.153(3) 1 d . U P A 2
F3B F 0.992(5) 0.324(3) 0.215(3) 0.080(19) Uani 0.153(3) 1 d . U P A 2
F1C F 1.025(2) 0.3725(14) 0.1656(11) 0.068(7) Uani 0.340(3) 1 d . U P A 3
F2C F 0.947(2) 0.2911(12) 0.1138(10) 0.077(6) Uani 0.340(3) 1 d . U P A 3
F3C F 0.9669(18) 0.2672(13) 0.2079(11) 0.075(6) Uani 0.340(3) 1 d . U P A 3
F4 F 0.5191(7) 0.1462(4) 0.4153(4) 0.115(3) Uani 1 1 d . . . . .
F5 F 0.5449(6) 0.1054(3) 0.3289(3) 0.100(2) Uani 1 1 d . . . . .
F6 F 0.4158(5) 0.0278(3) 0.4268(3) 0.0712(15) Uani 1 1 d . . . . .
F7 F 0.3670(7) 0.0506(4) 0.3379(4) 0.101(2) Uani 1 1 d . . . . .
F8 F 0.2376(7) 0.1380(3) 0.4651(3) 0.099(2) Uani 1 1 d . . . . .
F9 F 0.1742(7) 0.1054(4) 0.3919(4) 0.114(3) Uani 1 1 d . . . . .
F10 F 0.9592(17) 0.6261(13) 0.2451(10) 0.028(5) Uani 0.240(3) 1 d D U P B 1
F11 F 0.902(3) 0.7131(19) 0.1788(11) 0.062(9) Uani 0.240(3) 1 d D U P B 1
F12 F 0.845(3) 0.7439(15) 0.2669(13) 0.077(11) Uani 0.240(3) 1 d D U P B 1
F10B F 0.954(3) 0.651(2) 0.2250(19) 0.075(9) Uani 0.244(3) 1 d . U P B 2
F11B F 0.866(3) 0.7395(16) 0.1906(13) 0.072(8) Uani 0.244(3) 1 d . U P B 2
F12B F 0.866(3) 0.7001(18) 0.2946(14) 0.049(8) Uani 0.244(3) 1 d . U P B 2
F10C F 0.9578(11) 0.5992(8) 0.2603(6) 0.062(4) Uani 0.515(3) 1 d D U P B 3
F11C F 0.9222(13) 0.6910(10) 0.1947(7) 0.069(4) Uani 0.515(3) 1 d D U P B 3
F12C F 0.8537(15) 0.7193(10) 0.2824(8) 0.054(4) Uani 0.515(3) 1 d D U P B 3
F19 F 0.9635(9) 0.5836(7) -0.0144(5) 0.060(3) Uani 0.66(3) 1 d D U P C 1
F20 F 1.0115(10) 0.6206(12) 0.0643(5) 0.084(4) Uani 0.66(3) 1 d D U P C 1
F21 F 0.9540(12) 0.6991(6) -0.0041(8) 0.085(4) Uani 0.66(3) 1 d D U P C 1
F19B F 1.0204(15) 0.5832(12) 0.0574(9) 0.054(6) Uani 0.34(3) 1 d D U P C 2
F20B F 0.971(2) 0.6996(10) 0.0249(17) 0.091(8) Uani 0.34(3) 1 d D U P C 2
F21B F 0.944(2) 0.6141(18) -0.0229(9) 0.084(8) Uani 0.34(3) 1 d D U P C 2
O1 O 0.8089(4) 0.4397(3) 0.1582(2) 0.0415(11) Uani 1 1 d . . . . .
O2 O 0.5812(4) 0.4481(3) 0.2024(2) 0.0385(10) Uani 1 1 d . . . . .
O3 O 0.7756(4) 0.5949(3) 0.1949(2) 0.0485(12) Uani 1 1 d . . . . .
O4 O 0.5442(4) 0.5941(3) 0.2327(2) 0.0417(11) Uani 1 1 d . . . . .
O5 O 0.7845(4) 0.5780(3) 0.0701(2) 0.0414(11) Uani 1 1 d . . . . .
O6 O 0.5776(4) 0.6686(3) 0.1182(3) 0.0508(13) Uani 1 1 d . . . . .
N1 N 0.6304(5) 0.4614(3) 0.0665(2) 0.0351(12) Uani 1 1 d . . . . .
N2 N 0.4398(5) 0.5483(3) 0.1258(3) 0.0387(13) Uani 1 1 d . . . . .
C1 C 0.7225(6) 0.4216(4) 0.0349(3) 0.0428(16) Uani 1 1 d . . . . .
H1 H 0.797052 0.434787 0.033845 0.051 Uiso 1 1 calc R U . . .
C2 C 0.7146(7) 0.3611(4) 0.0031(3) 0.0468(17) Uani 1 1 d . . . . .
H2 H 0.782579 0.334636 -0.019620 0.056 Uiso 1 1 calc R U . . .
C3 C 0.6106(7) 0.3403(4) 0.0047(4) 0.0508(18) Uani 1 1 d . . . . .
H3 H 0.605122 0.298454 -0.016129 0.061 Uiso 1 1 calc R U . . .
C4 C 0.5098(6) 0.3812(4) 0.0376(3) 0.0414(16) Uani 1 1 d . . . . .
C5 C 0.3948(8) 0.3633(5) 0.0422(4) 0.053(2) Uani 1 1 d . . . . .
H5 H 0.384815 0.321239 0.022928 0.064 Uiso 1 1 calc R U . . .
C6 C 0.3014(7) 0.4053(5) 0.0733(4) 0.054(2) Uani 1 1 d . . . . .
H6 H 0.226963 0.391517 0.076444 0.065 Uiso 1 1 calc R U . . .
C7 C 0.3114(6) 0.4699(5) 0.1018(3) 0.0477(18) Uani 1 1 d . . . . .
C8 C 0.2164(7) 0.5165(6) 0.1317(4) 0.056(2) Uani 1 1 d . . . . .
H8 H 0.139851 0.505875 0.134552 0.067 Uiso 1 1 calc R U . . .
C9 C 0.2333(6) 0.5779(5) 0.1572(4) 0.057(2) Uani 1 1 d . . . . .
H9 H 0.168249 0.610695 0.177244 0.069 Uiso 1 1 calc R U . . .
C10 C 0.3472(6) 0.5925(5) 0.1536(4) 0.0490(18) Uani 1 1 d . . . . .
H10 H 0.357982 0.635194 0.171647 0.059 Uiso 1 1 calc R U . . .
C11 C 0.4230(6) 0.4886(4) 0.0988(3) 0.0372(14) Uani 1 1 d . . . . .
C12 C 0.5244(5) 0.4423(4) 0.0665(3) 0.0326(13) Uani 1 1 d . . . . .
C13 C 0.8164(6) 0.3726(4) 0.1776(3) 0.0422(16) Uani 1 1 d . . . . .
C14 C 0.7284(7) 0.3375(4) 0.2059(4) 0.0482(18) Uani 1 1 d . . . . .
H14 H 0.747005 0.284836 0.217230 0.058 Uiso 1 1 calc R U . . .
C15 C 0.6123(6) 0.3789(4) 0.2180(3) 0.0378(15) Uani 1 1 d . . . . .
C16 C 0.9410(8) 0.3237(5) 0.1701(4) 0.058(2) Uani 1 1 d . . . . .
C17 C 0.5184(6) 0.3451(4) 0.2516(3) 0.0411(16) Uani 1 1 d . . . . .
C18 C 0.5242(6) 0.2763(4) 0.2806(3) 0.0440(17) Uani 1 1 d . . . . .
H18 H 0.594960 0.238441 0.281152 0.053 Uiso 1 1 calc R U . . .
C19 C 0.4121(6) 0.2658(4) 0.3105(4) 0.0438(16) Uani 1 1 d . . . . .
C20 C 0.3106(6) 0.3271(4) 0.2894(4) 0.0488(18) Uani 1 1 d . . . . .
C21 C 0.2629(8) 0.2969(5) 0.2373(4) 0.058(2) Uani 1 1 d . . . . .
H21A H 0.327862 0.281499 0.206306 0.087 Uiso 1 1 calc R U . . .
H21B H 0.202107 0.336961 0.220721 0.087 Uiso 1 1 calc R U . . .
H21C H 0.228641 0.253141 0.252296 0.087 Uiso 1 1 calc R U . . .
C22 C 0.2595(8) 0.3832(4) 0.3900(4) 0.0531(19) Uani 1 1 d . . . . .
H22A H 0.333497 0.351037 0.401589 0.080 Uiso 1 1 calc R U . . .
H22B H 0.200024 0.388707 0.424626 0.080 Uiso 1 1 calc R U . . .
H22C H 0.273103 0.433230 0.374662 0.080 Uiso 1 1 calc R U . . .
C23 C 0.2156(7) 0.3466(4) 0.3416(4) 0.0474(17) Uani 1 1 d . . . . .
C24 C 0.1781(6) 0.2733(4) 0.3675(3) 0.0431(16) Uani 1 1 d . . . . .
C25 C 0.2663(6) 0.2105(4) 0.3747(3) 0.0426(16) Uani 1 1 d . . . . .
C26 C 0.3857(6) 0.2092(4) 0.3494(3) 0.0427(16) Uani 1 1 d . . . . .
C27 C 0.4649(7) 0.1370(4) 0.3701(4) 0.053(2) Uani 1 1 d . . . . .
C28 C 0.3792(10) 0.0849(6) 0.3908(6) 0.089(4) Uani 1 1 d . . . . .
C29 C 0.2596(7) 0.1352(4) 0.4059(4) 0.0497(18) Uani 1 1 d . . . . .
C30 C 0.0549(7) 0.2817(4) 0.3805(4) 0.0495(18) Uani 1 1 d . . . . .
H30 H 0.020044 0.243885 0.402961 0.059 Uiso 1 1 calc R U . . .
C31 C -0.0097(7) 0.3476(4) 0.3587(3) 0.0459(17) Uani 1 1 d . . . . .
C32 C -0.1389(6) 0.3712(4) 0.3623(3) 0.0434(16) Uani 1 1 d . . . . .
C33 C -0.2090(7) 0.3285(5) 0.3971(4) 0.059(2) Uani 1 1 d . . . . .
H33 H -0.172556 0.284428 0.419396 0.071 Uiso 1 1 calc R U . . .
C34 C -0.3318(7) 0.3482(6) 0.4003(4) 0.064(2) Uani 1 1 d . . . . .
H34 H -0.378553 0.318114 0.424752 0.077 Uiso 1 1 calc R U . . .
C35 C -0.3835(7) 0.4106(6) 0.3683(4) 0.059(2) Uani 1 1 d . . . . .
H35 H -0.467162 0.424490 0.370023 0.071 Uiso 1 1 calc R U . . .
C36 C -0.3155(8) 0.4539(6) 0.3331(4) 0.063(2) Uani 1 1 d . . . . .
H36 H -0.352489 0.497701 0.310677 0.075 Uiso 1 1 calc R U . . .
C37 C -0.1936(7) 0.4343(5) 0.3301(4) 0.0522(19) Uani 1 1 d . . . . .
H37 H -0.147483 0.464705 0.305651 0.063 Uiso 1 1 calc R U . . .
C38 C 0.7589(6) 0.6420(5) 0.2335(4) 0.0490(18) Uani 1 1 d . . . . .
C39 C 0.6572(7) 0.6685(5) 0.2695(4) 0.053(2) Uani 1 1 d . . . . .
H39 H 0.656907 0.705500 0.296442 0.064 Uiso 1 1 calc R U . . .
C40 C 0.5537(6) 0.6422(4) 0.2672(3) 0.0412(16) Uani 1 1 d . . . . .
C41 C 0.8688(9) 0.6706(8) 0.2401(5) 0.088(4) Uani 1 1 d . . . . .
C42 C 0.4500(6) 0.6665(4) 0.3102(3) 0.0432(16) Uani 1 1 d . . . . .
C43 C 0.4259(7) 0.7274(4) 0.3443(3) 0.0472(18) Uani 1 1 d . . . . .
H43 H 0.480133 0.758852 0.346165 0.057 Uiso 1 1 calc R U . . .
C44 C 0.3119(7) 0.7389(4) 0.3767(4) 0.0499(19) Uani 1 1 d . . . . .
F13 F 0.3546(7) 0.8323(5) 0.4857(4) 0.0546(5) Uani 0.5 1 d D . P D 1
F14 F 0.3761(8) 0.8826(5) 0.3963(4) 0.0546(5) Uani 0.5 1 d D . P D 1
F15 F 0.2084(9) 0.9532(5) 0.4995(4) 0.0546(5) Uani 0.5 1 d D . P D 1
F16 F 0.1514(7) 0.9559(4) 0.4007(3) 0.0546(5) Uani 0.5 1 d D . P D 1
F17 F 0.0904(8) 0.8524(5) 0.5322(3) 0.0546(5) Uani 0.5 1 d D . P D 1
F18 F -0.0210(7) 0.8996(5) 0.4627(4) 0.0546(5) Uani 0.5 1 d D . P D 1
C45 C 0.2297(11) 0.6911(7) 0.3537(5) 0.0546(5) Uani 0.5 1 d D . P D 1
C46 C 0.1565(15) 0.7382(9) 0.3047(6) 0.0546(5) Uani 0.5 1 d D . P D 1
H46A H 0.104156 0.708553 0.292469 0.082 Uiso 0.5 1 calc R U P D 1
H46B H 0.210219 0.750555 0.270361 0.082 Uiso 0.5 1 calc R U P D 1
H46C H 0.109145 0.785206 0.320599 0.082 Uiso 0.5 1 calc R U P D 1
C47 C 0.1536(11) 0.6661(6) 0.4084(5) 0.0546(5) Uani 0.5 1 d D . P D 1
C48 C 0.2292(14) 0.6172(8) 0.4555(7) 0.0546(5) Uani 0.5 1 d D . P D 1
H48A H 0.270282 0.568906 0.439374 0.082 Uiso 0.5 1 calc R U P D 1
H48B H 0.177623 0.607413 0.491472 0.082 Uiso 0.5 1 calc R U P D 1
H48C H 0.287231 0.644364 0.465197 0.082 Uiso 0.5 1 calc R U P D 1
C49 C 0.0781(11) 0.7376(8) 0.4350(8) 0.0546(5) Uani 0.5 1 d D . P D 1
C50 C 0.1331(9) 0.7943(6) 0.4401(6) 0.0546(5) Uani 0.5 1 d D . P D 1
C51 C 0.2524(10) 0.7918(6) 0.4145(5) 0.0546(5) Uani 0.5 1 d D . P D 1
C52 C 0.2985(9) 0.8539(5) 0.4373(5) 0.0546(5) Uani 0.5 1 d D . P D 1
C53 C 0.1864(9) 0.9145(6) 0.4505(5) 0.0546(5) Uani 0.5 1 d D . P D 1
C54 C 0.0899(9) 0.8648(5) 0.4724(4) 0.0546(5) Uani 0.5 1 d D . P D 1
F13B F 0.4155(7) 0.8524(5) 0.4318(4) 0.0546(5) Uani 0.5 1 d D . P D 2
F14B F 0.2848(8) 0.9210(5) 0.3807(3) 0.0546(5) Uani 0.5 1 d D . P D 2
F15B F 0.2801(7) 0.8437(4) 0.5296(3) 0.0546(5) Uani 0.5 1 d D . P D 2
F16B F 0.1945(9) 0.9666(5) 0.4844(4) 0.0546(5) Uani 0.5 1 d D . P D 2
F17B F 0.0556(8) 0.8499(5) 0.5314(3) 0.0546(5) Uani 0.5 1 d D . P D 2
F18B F 0.0209(8) 0.9207(5) 0.4513(4) 0.0546(5) Uani 0.5 1 d D . P D 2
C45B C 0.2604(10) 0.6685(6) 0.3795(6) 0.0546(5) Uani 0.5 1 d D . P D 2
C46B C 0.2842(14) 0.6136(9) 0.4358(7) 0.0546(5) Uani 0.5 1 d D . P D 2
H46D H 0.260277 0.642132 0.471494 0.082 Uiso 0.5 1 calc R U P D 2
H46E H 0.368637 0.590289 0.434097 0.082 Uiso 0.5 1 calc R U P D 2
H46F H 0.238804 0.574039 0.437356 0.082 Uiso 0.5 1 calc R U P D 2
C47B C 0.1292(11) 0.6999(7) 0.3738(5) 0.0546(5) Uani 0.5 1 d D . P D 2
C48B C 0.1089(14) 0.7475(9) 0.3140(6) 0.0546(5) Uani 0.5 1 d D . P D 2
H48D H 0.166919 0.779684 0.305372 0.082 Uiso 0.5 1 calc R U P D 2
H48E H 0.029053 0.779420 0.316936 0.082 Uiso 0.5 1 calc R U P D 2
H48F H 0.117876 0.713434 0.281988 0.082 Uiso 0.5 1 calc R U P D 2
C49B C 0.0787(11) 0.7481(8) 0.4263(8) 0.0546(5) Uani 0.5 1 d D . P D 2
C50B C 0.1406(10) 0.7980(6) 0.4391(6) 0.0546(5) Uani 0.5 1 d D . P D 2
C51B C 0.2598(9) 0.7948(6) 0.4128(6) 0.0546(5) Uani 0.5 1 d D . P D 2
C52B C 0.3005(9) 0.8645(5) 0.4251(5) 0.0546(5) Uani 0.5 1 d D . P D 2
C53B C 0.2230(10) 0.8904(6) 0.4816(5) 0.0546(5) Uani 0.5 1 d D . P D 2
C54B C 0.1024(8) 0.8654(5) 0.4750(4) 0.0546(5) Uani 0.5 1 d D . P D 2
C55 C -0.0401(7) 0.7360(5) 0.4498(4) 0.054(2) Uani 1 1 d . . . . .
H55 H -0.095040 0.774568 0.470115 0.065 Uiso 1 1 calc R U . D 1
C56 C -0.0694(7) 0.6736(4) 0.4322(4) 0.0489(19) Uani 1 1 d . . . . .
C57 C -0.1845(7) 0.6536(5) 0.4432(3) 0.0519(19) Uani 1 1 d . . . . .
C58 C -0.2863(7) 0.7076(6) 0.4578(4) 0.059(2) Uani 1 1 d . . . . .
H58 H -0.281272 0.759041 0.458660 0.071 Uiso 1 1 calc R U . . .
C59 C -0.3948(8) 0.6880(7) 0.4710(4) 0.072(3) Uani 1 1 d . . . . .
H59 H -0.463586 0.725346 0.481625 0.087 Uiso 1 1 calc R U . . .
C60 C -0.4018(8) 0.6137(7) 0.4686(4) 0.073(3) Uani 1 1 d . . . . .
H60 H -0.475890 0.599645 0.478078 0.088 Uiso 1 1 calc R U . . .
C61 C -0.3028(9) 0.5593(7) 0.4526(4) 0.072(3) Uani 1 1 d . . . . .
H61 H -0.309255 0.508332 0.450683 0.086 Uiso 1 1 calc R U . . .
C62 C -0.1945(8) 0.5787(6) 0.4395(4) 0.063(2) Uani 1 1 d . . . . .
H62 H -0.126549 0.541222 0.427960 0.076 Uiso 1 1 calc R U . . .
C63 C 0.8109(6) 0.6415(4) 0.0578(3) 0.0430(16) Uani 1 1 d . . . . .
C64 C 0.7457(7) 0.7117(4) 0.0708(4) 0.0529(19) Uani 1 1 d . . . . .
H64 H 0.778852 0.754964 0.059557 0.063 Uiso 1 1 calc R U . . .
C65 C 0.6304(7) 0.7214(4) 0.1005(4) 0.0510(18) Uani 1 1 d . . . . .
C66 C 0.9374(8) 0.6336(6) 0.0260(4) 0.063(2) Uani 1 1 d D . . . .
S5 S 0.4368(7) 0.7996(4) 0.1672(3) 0.0535(15) Uani 0.5 1 d . U P E 1
C67 C 0.555(2) 0.7974(16) 0.1086(13) 0.056(7) Uani 0.5 1 d . U P E 1
C68 C 0.611(2) 0.8651(12) 0.1053(10) 0.057(5) Uani 0.5 1 d . U P E 1
H68 H 0.689518 0.867868 0.089566 0.068 Uiso 0.5 1 calc R U P E 1
C69 C 0.5218(19) 0.9242(12) 0.1307(10) 0.064(6) Uani 0.5 1 d D U P E 1
C70 C 0.4271(14) 0.9000(12) 0.1780(8) 0.081(6) Uani 0.5 1 d D U P E 1
C71 C 0.466(3) 0.904(2) 0.2400(11) 0.100(5) Uani 0.5 1 d D U P E 1
H71A H 0.455028 0.957390 0.248700 0.150 Uiso 0.5 1 calc R U P E 1
H71B H 0.549993 0.879549 0.240265 0.150 Uiso 0.5 1 calc R U P E 1
H71C H 0.418966 0.878299 0.270316 0.150 Uiso 0.5 1 calc R U P E 1
C72 C 0.3010(17) 0.9489(9) 0.1740(11) 0.100(5) Uani 0.5 1 d D U P E 1
C73 C 0.256(2) 0.9347(17) 0.1155(10) 0.100(5) Uani 0.5 1 d D U P E 1
H73A H 0.297362 0.884572 0.102882 0.150 Uiso 0.5 1 calc R U P E 1
H73B H 0.272241 0.973641 0.084573 0.150 Uiso 0.5 1 calc R U P E 1
H73C H 0.171170 0.936896 0.122249 0.150 Uiso 0.5 1 calc R U P E 1
C74 C 0.3136(17) 1.0316(10) 0.1780(9) 0.062(5) Uani 0.5 1 d D U P E 1
C75 C 0.4265(15) 1.0550(10) 0.1529(8) 0.052(4) Uani 0.5 1 d . U P E 1
C76 C 0.5276(18) 1.0008(11) 0.1240(9) 0.061(5) Uani 0.5 1 d . U P E 1
C77 C 0.6181(17) 1.0348(14) 0.0985(9) 0.085(5) Uani 0.5 1 d D U P E 1
C78 C 0.533(2) 1.1211(12) 0.0888(9) 0.085(5) Uani 0.5 1 d D U P E 1
C79 C 0.4444(15) 1.1315(9) 0.1416(7) 0.057(4) Uani 0.5 1 d D U P E 1
F22 F 0.6997(18) 1.0310(13) 0.1353(10) 0.1386(19) Uani 0.5 1 d D U P E 1
F23 F 0.6898(18) 1.0135(12) 0.0501(9) 0.1386(19) Uani 0.5 1 d D U P E 1
F24 F 0.5898(19) 1.1749(11) 0.0659(10) 0.1386(19) Uani 0.5 1 d D U P E 1
F25 F 0.5171(19) 1.1502(12) 0.0340(8) 0.1386(19) Uani 0.5 1 d D U P E 1
F26 F 0.469(2) 1.1545(13) 0.1917(7) 0.1386(19) Uani 0.5 1 d D U P E 1
F27 F 0.3577(17) 1.1899(11) 0.1287(12) 0.1386(19) Uani 0.5 1 d D U P E 1
S5B S 0.4196(9) 0.8019(6) 0.1476(4) 0.077(3) Uani 0.5 1 d . U P E 2
C67B C 0.573(3) 0.7972(17) 0.1202(13) 0.060(8) Uani 0.5 1 d . U P E 2
C68B C 0.577(2) 0.8676(14) 0.0928(11) 0.067(7) Uani 0.5 1 d . U P E 2
H68B H 0.633765 0.872171 0.059552 0.080 Uiso 0.5 1 calc R U P E 2
C69B C 0.500(2) 0.9317(14) 0.1128(14) 0.090(10) Uani 0.5 1 d D U P E 2
C70B C 0.3885(17) 0.9046(12) 0.1418(9) 0.076(5) Uani 0.5 1 d D U P E 2
C71B C 0.305(3) 0.933(2) 0.0930(14) 0.136(5) Uani 0.5 1 d D U P E 2
H71D H 0.346411 0.957433 0.059113 0.204 Uiso 0.5 1 calc R U P E 2
H71E H 0.235809 0.970264 0.109056 0.204 Uiso 0.5 1 calc R U P E 2
H71F H 0.278313 0.890447 0.079925 0.204 Uiso 0.5 1 calc R U P E 2
C72B C 0.346(3) 0.9489(15) 0.1983(10) 0.136(5) Uani 0.5 1 d D U P E 2
C73B C 0.434(3) 0.921(3) 0.2456(17) 0.136(5) Uani 0.5 1 d D U P E 2
H73D H 0.510755 0.897173 0.226139 0.204 Uiso 0.5 1 calc R U P E 2
H73E H 0.403693 0.884841 0.274614 0.204 Uiso 0.5 1 calc R U P E 2
H73F H 0.442097 0.964855 0.265973 0.204 Uiso 0.5 1 calc R U P E 2
C74B C 0.362(4) 1.0316(18) 0.1845(14) 0.136(5) Uani 0.5 1 d D U P E 2
C75B C 0.387(3) 1.0658(15) 0.1300(15) 0.136(5) Uani 0.5 1 d D U P E 2
C76B C 0.487(3) 1.0084(14) 0.1108(18) 0.136(5) Uani 0.5 1 d D U P E 2
C77B C 0.5788(19) 1.0526(14) 0.0862(11) 0.136(5) Uani 0.5 1 d D U P E 2
C78B C 0.5417(19) 1.1253(13) 0.1172(11) 0.136(5) Uani 0.5 1 d D U P E 2
C79B C 0.421(2) 1.1352(15) 0.0975(9) 0.136(5) Uani 0.5 1 d D U P E 2
F22B F 0.685(2) 1.0370(14) 0.1055(10) 0.1386(19) Uani 0.5 1 d D U P E 2
F23B F 0.6257(19) 1.0219(12) 0.0353(9) 0.1386(19) Uani 0.5 1 d D U P E 2
F24B F 0.494(2) 1.1575(13) 0.1675(9) 0.1386(19) Uani 0.5 1 d D U P E 2
F25B F 0.6225(15) 1.1666(11) 0.0996(9) 0.1386(19) Uani 0.5 1 d D U P E 2
F26B F 0.3257(19) 1.1837(13) 0.1201(12) 0.1386(19) Uani 0.5 1 d D U P E 2
F27B F 0.4589(16) 1.1364(12) 0.0396(8) 0.1386(19) Uani 0.5 1 d D U P E 2
C80 C 0.2251(17) 1.0719(7) 0.2123(7) 0.135(6) Uani 1 1 d . . . . .
H80 H 0.217013 1.124295 0.217370 0.162 Uiso 1 1 calc R U . E 1
C81 C 0.1443(15) 1.0282(8) 0.2405(6) 0.112(5) Uani 1 1 d . . . . .
C82 C 0.0361(14) 1.0550(8) 0.2787(6) 0.105(4) Uani 1 1 d . . . . .
C83 C -0.0078(15) 1.1292(9) 0.2846(7) 0.128(6) Uani 1 1 d . . . . .
H83 H 0.035424 1.165136 0.265736 0.154 Uiso 1 1 calc R U . . .
C84 C -0.1168(16) 1.1547(11) 0.3184(8) 0.131(6) Uani 1 1 d . . . . .
H84 H -0.149646 1.207449 0.319768 0.157 Uiso 1 1 calc R U . . .
C85 C -0.1752(15) 1.1030(12) 0.3492(8) 0.125(6) Uani 1 1 d . . . . .
H85 H -0.247663 1.119803 0.372932 0.150 Uiso 1 1 calc R U . . .
C86 C -0.1301(19) 1.0288(14) 0.3458(10) 0.180(10) Uani 1 1 d . . . . .
H86 H -0.169318 0.992946 0.368195 0.216 Uiso 1 1 calc R U . . .
C87 C -0.0282(17) 1.0045(11) 0.3104(10) 0.156(8) Uani 1 1 d . . . . .
H87 H 0.000308 0.951638 0.307002 0.188 Uiso 1 1 calc R U . . .

loop_
_atom_site_aniso_label
_atom_site_aniso_U_11
_atom_site_aniso_U_22
_atom_site_aniso_U_33
_atom_site_aniso_U_23
_atom_site_aniso_U_13
_atom_site_aniso_U_12
Dy1 0.02683(17) 0.0419(2) 0.0417(2) -0.00484(13) 0.00653(12) -0.01366(12)
S1 0.0360(8) 0.0402(9) 0.0471(10) 0.0070(8) 0.0017(7) -0.0153(7)
S2 0.0419(9) 0.0445(10) 0.0566(12) 0.0109(9) 0.0055(8) -0.0105(8)
S3 0.0393(9) 0.0525(11) 0.0533(11) -0.0217(9) 0.0076(8) -0.0171(8)
S4 0.0469(10) 0.0602(12) 0.0655(13) -0.0281(10) 0.0122(9) -0.0238(9)
S6 0.117(3) 0.0668(17) 0.111(3) -0.0077(17) 0.022(2) 0.0006(17)
F1 0.027(4) 0.057(6) 0.051(6) -0.009(5) 0.007(5) -0.012(4)
F2 0.069(6) 0.068(7) 0.064(7) -0.017(6) 0.009(6) 0.007(5)
F3 0.038(4) 0.056(6) 0.051(5) 0.007(5) -0.007(4) -0.001(5)
F1B 0.045(11) 0.055(11) 0.046(11) -0.009(7) 0.006(7) -0.007(7)
F2B 0.042(9) 0.041(10) 0.047(10) -0.002(7) 0.001(7) 0.003(7)
F3B 0.08(2) 0.08(2) 0.08(2) -0.006(8) -0.012(8) -0.017(9)
F1C 0.055(8) 0.076(10) 0.076(10) -0.004(7) -0.008(7) -0.017(6)
F2C 0.077(8) 0.070(8) 0.072(8) -0.003(6) 0.007(7) 0.002(6)
F3C 0.069(8) 0.073(9) 0.076(9) 0.003(7) -0.008(6) -0.008(6)
F4 0.124(6) 0.065(4) 0.166(7) 0.001(4) -0.087(6) -0.008(4)
F5 0.095(4) 0.066(4) 0.102(5) 0.008(3) 0.031(4) 0.028(3)
F6 0.064(3) 0.042(3) 0.099(4) 0.019(3) 0.003(3) -0.011(2)
F7 0.116(6) 0.073(4) 0.117(6) -0.018(4) 0.009(4) -0.033(4)
F8 0.149(6) 0.059(3) 0.067(4) 0.012(3) 0.039(4) -0.010(4)
F9 0.138(6) 0.071(4) 0.157(7) 0.039(4) -0.058(5) -0.065(4)
F10 0.019(6) 0.032(8) 0.031(8) 0.010(6) -0.005(6) -0.003(6)
F11 0.058(11) 0.064(11) 0.068(11) 0.002(7) -0.006(7) -0.023(7)
F12 0.074(13) 0.078(13) 0.083(13) -0.007(8) -0.013(7) -0.020(8)
F10B 0.070(11) 0.078(11) 0.079(11) -0.005(7) -0.008(7) -0.021(7)
F11B 0.071(10) 0.074(10) 0.079(10) -0.012(7) -0.006(7) -0.032(7)
F12B 0.049(10) 0.048(10) 0.053(11) 0.003(7) -0.008(7) -0.015(7)
F10C 0.048(5) 0.067(6) 0.071(7) 0.001(5) -0.017(5) -0.011(5)
F11C 0.057(6) 0.078(7) 0.078(7) 0.012(6) -0.007(5) -0.036(5)
F12C 0.049(6) 0.058(8) 0.063(8) -0.005(6) -0.018(5) -0.024(6)
F19 0.043(4) 0.051(5) 0.078(5) -0.008(4) 0.021(3) -0.008(4)
F20 0.053(5) 0.112(8) 0.090(6) -0.001(5) -0.010(4) -0.023(5)
F21 0.084(6) 0.076(5) 0.088(7) 0.019(4) 0.032(5) -0.035(4)
F19B 0.036(6) 0.054(8) 0.064(8) 0.013(6) 0.001(5) -0.005(6)
F20B 0.086(9) 0.092(10) 0.101(11) -0.005(7) 0.002(7) -0.039(7)
F21B 0.074(10) 0.093(11) 0.082(10) 0.004(7) -0.006(6) -0.019(7)
O1 0.026(2) 0.047(3) 0.047(3) 0.009(2) 0.0016(19) -0.008(2)
O2 0.032(2) 0.045(3) 0.037(3) 0.002(2) 0.0044(19) -0.010(2)
O3 0.030(2) 0.064(3) 0.053(3) -0.015(3) 0.006(2) -0.015(2)
O4 0.031(2) 0.050(3) 0.045(3) -0.013(2) 0.005(2) -0.013(2)
O5 0.032(2) 0.046(3) 0.045(3) 0.000(2) 0.007(2) -0.013(2)
O6 0.037(3) 0.037(3) 0.077(4) -0.008(3) 0.006(2) -0.009(2)
N1 0.030(3) 0.035(3) 0.040(3) 0.001(2) 0.002(2) -0.011(2)
N2 0.025(3) 0.047(3) 0.041(3) -0.003(3) 0.003(2) -0.004(2)
C1 0.038(4) 0.042(4) 0.047(4) -0.002(3) 0.004(3) -0.009(3)
C2 0.050(4) 0.038(4) 0.047(4) -0.005(3) 0.000(3) -0.002(3)
C3 0.064(5) 0.044(4) 0.048(4) -0.008(3) -0.004(4) -0.018(4)
C4 0.047(4) 0.040(4) 0.041(4) 0.006(3) -0.007(3) -0.020(3)
C5 0.064(5) 0.055(5) 0.051(5) 0.000(4) -0.013(4) -0.032(4)
C6 0.045(4) 0.074(6) 0.051(5) 0.012(4) -0.013(4) -0.033(4)
C7 0.034(4) 0.066(5) 0.044(4) 0.008(4) -0.006(3) -0.017(3)
C8 0.034(4) 0.088(6) 0.049(5) 0.005(4) -0.007(3) -0.019(4)
C9 0.030(4) 0.079(6) 0.054(5) -0.002(4) 0.001(3) 0.005(4)
C10 0.035(4) 0.060(5) 0.050(4) -0.010(4) -0.002(3) -0.004(3)
C11 0.035(3) 0.041(4) 0.036(4) 0.006(3) -0.005(3) -0.012(3)
C12 0.034(3) 0.032(3) 0.031(3) 0.010(3) -0.004(3) -0.008(3)
C13 0.034(3) 0.049(4) 0.040(4) -0.002(3) 0.003(3) -0.007(3)
C14 0.046(4) 0.041(4) 0.054(5) -0.001(3) 0.013(3) -0.013(3)
C15 0.034(3) 0.046(4) 0.035(3) -0.001(3) 0.001(3) -0.015(3)
C16 0.049(5) 0.055(5) 0.060(5) 0.008(4) 0.009(4) -0.001(4)
C17 0.037(3) 0.043(4) 0.045(4) -0.003(3) 0.004(3) -0.016(3)
C18 0.038(4) 0.037(4) 0.058(5) -0.005(3) 0.005(3) -0.014(3)
C19 0.038(4) 0.038(4) 0.055(4) -0.002(3) 0.004(3) -0.014(3)
C20 0.038(4) 0.048(4) 0.061(5) 0.000(4) 0.009(3) -0.021(3)
C21 0.061(5) 0.066(5) 0.049(5) -0.012(4) 0.001(4) -0.019(4)
C22 0.073(5) 0.043(4) 0.047(4) 0.001(3) -0.007(4) -0.022(4)
C23 0.044(4) 0.041(4) 0.054(5) 0.005(3) 0.005(3) -0.012(3)
C24 0.041(4) 0.038(4) 0.049(4) 0.007(3) 0.003(3) -0.013(3)
C25 0.042(4) 0.035(4) 0.050(4) 0.003(3) 0.003(3) -0.013(3)
C26 0.040(4) 0.035(4) 0.053(4) -0.004(3) 0.006(3) -0.014(3)
C27 0.042(4) 0.043(4) 0.071(6) 0.001(4) 0.007(4) -0.010(3)
C28 0.074(7) 0.044(5) 0.135(11) 0.020(6) 0.018(7) -0.012(5)
C29 0.047(4) 0.041(4) 0.062(5) -0.001(4) 0.008(4) -0.018(3)
C30 0.043(4) 0.050(4) 0.054(5) 0.008(4) 0.007(3) -0.019(3)
C31 0.042(4) 0.048(4) 0.046(4) 0.006(3) 0.003(3) -0.015(3)
C32 0.040(4) 0.047(4) 0.040(4) -0.003(3) 0.002(3) -0.005(3)
C33 0.042(4) 0.070(6) 0.060(5) 0.005(4) 0.004(4) -0.012(4)
C34 0.044(4) 0.080(6) 0.068(6) -0.012(5) 0.010(4) -0.019(4)
C35 0.040(4) 0.078(6) 0.059(5) -0.019(5) -0.009(4) -0.001(4)
C36 0.058(5) 0.072(6) 0.055(5) -0.010(4) -0.017(4) 0.001(4)
C37 0.050(4) 0.056(5) 0.048(4) -0.006(4) 0.000(3) -0.005(4)
C38 0.033(4) 0.067(5) 0.050(4) -0.012(4) 0.004(3) -0.017(3)
C39 0.041(4) 0.063(5) 0.062(5) -0.026(4) 0.003(4) -0.021(4)
C40 0.034(3) 0.047(4) 0.043(4) -0.009(3) 0.002(3) -0.011(3)
C41 0.049(6) 0.154(12) 0.077(7) -0.052(8) 0.018(5) -0.048(7)
C42 0.038(4) 0.047(4) 0.048(4) -0.015(3) 0.003(3) -0.016(3)
C43 0.048(4) 0.045(4) 0.051(4) -0.013(3) 0.013(3) -0.020(3)
C44 0.051(4) 0.046(4) 0.056(5) -0.020(4) 0.018(4) -0.022(3)
F13 0.0644(13) 0.0467(11) 0.0549(12) -0.0110(9) 0.0115(10) -0.0231(10)
F14 0.0644(13) 0.0467(11) 0.0549(12) -0.0110(9) 0.0115(10) -0.0231(10)
F15 0.0644(13) 0.0467(11) 0.0549(12) -0.0110(9) 0.0115(10) -0.0231(10)
F16 0.0644(13) 0.0467(11) 0.0549(12) -0.0110(9) 0.0115(10) -0.0231(10)
F17 0.0644(13) 0.0467(11) 0.0549(12) -0.0110(9) 0.0115(10) -0.0231(10)
F18 0.0644(13) 0.0467(11) 0.0549(12) -0.0110(9) 0.0115(10) -0.0231(10)
C45 0.0644(13) 0.0467(11) 0.0549(12) -0.0110(9) 0.0115(10) -0.0231(10)
C46 0.0644(13) 0.0467(11) 0.0549(12) -0.0110(9) 0.0115(10) -0.0231(10)
C47 0.0644(13) 0.0467(11) 0.0549(12) -0.0110(9) 0.0115(10) -0.0231(10)
C48 0.0644(13) 0.0467(11) 0.0549(12) -0.0110(9) 0.0115(10) -0.0231(10)
C49 0.0644(13) 0.0467(11) 0.0549(12) -0.0110(9) 0.0115(10) -0.0231(10)
C50 0.0644(13) 0.0467(11) 0.0549(12) -0.0110(9) 0.0115(10) -0.0231(10)
C51 0.0644(13) 0.0467(11) 0.0549(12) -0.0110(9) 0.0115(10) -0.0231(10)
C52 0.0644(13) 0.0467(11) 0.0549(12) -0.0110(9) 0.0115(10) -0.0231(10)
C53 0.0644(13) 0.0467(11) 0.0549(12) -0.0110(9) 0.0115(10) -0.0231(10)
C54 0.0644(13) 0.0467(11) 0.0549(12) -0.0110(9) 0.0115(10) -0.0231(10)
F13B 0.0644(13) 0.0467(11) 0.0549(12) -0.0110(9) 0.0115(10) -0.0231(10)
F14B 0.0644(13) 0.0467(11) 0.0549(12) -0.0110(9) 0.0115(10) -0.0231(10)
F15B 0.0644(13) 0.0467(11) 0.0549(12) -0.0110(9) 0.0115(10) -0.0231(10)
F16B 0.0644(13) 0.0467(11) 0.0549(12) -0.0110(9) 0.0115(10) -0.0231(10)
F17B 0.0644(13) 0.0467(11) 0.0549(12) -0.0110(9) 0.0115(10) -0.0231(10)
F18B 0.0644(13) 0.0467(11) 0.0549(12) -0.0110(9) 0.0115(10) -0.0231(10)
C45B 0.0644(13) 0.0467(11) 0.0549(12) -0.0110(9) 0.0115(10) -0.0231(10)
C46B 0.0644(13) 0.0467(11) 0.0549(12) -0.0110(9) 0.0115(10) -0.0231(10)
C47B 0.0644(13) 0.0467(11) 0.0549(12) -0.0110(9) 0.0115(10) -0.0231(10)
C48B 0.0644(13) 0.0467(11) 0.0549(12) -0.0110(9) 0.0115(10) -0.0231(10)
C49B 0.0644(13) 0.0467(11) 0.0549(12) -0.0110(9) 0.0115(10) -0.0231(10)
C50B 0.0644(13) 0.0467(11) 0.0549(12) -0.0110(9) 0.0115(10) -0.0231(10)
C51B 0.0644(13) 0.0467(11) 0.0549(12) -0.0110(9) 0.0115(10) -0.0231(10)
C52B 0.0644(13) 0.0467(11) 0.0549(12) -0.0110(9) 0.0115(10) -0.0231(10)
C53B 0.0644(13) 0.0467(11) 0.0549(12) -0.0110(9) 0.0115(10) -0.0231(10)
C54B 0.0644(13) 0.0467(11) 0.0549(12) -0.0110(9) 0.0115(10) -0.0231(10)
C55 0.044(4) 0.059(5) 0.060(5) -0.020(4) 0.008(4) -0.014(4)
C56 0.042(4) 0.040(4) 0.068(5) -0.018(4) 0.009(4) -0.018(3)
C57 0.045(4) 0.073(5) 0.041(4) -0.010(4) 0.007(3) -0.024(4)
C58 0.048(4) 0.073(6) 0.056(5) 0.001(4) 0.007(4) -0.019(4)
C59 0.043(5) 0.107(8) 0.067(6) -0.004(6) 0.005(4) -0.024(5)
C60 0.051(5) 0.114(9) 0.062(6) 0.001(6) 0.003(4) -0.042(6)
C61 0.073(6) 0.092(7) 0.063(6) -0.006(5) 0.003(5) -0.050(6)
C62 0.060(5) 0.080(6) 0.058(5) -0.017(5) 0.004(4) -0.035(5)
C63 0.046(4) 0.044(4) 0.042(4) 0.010(3) -0.007(3) -0.018(3)
C64 0.056(5) 0.043(4) 0.066(5) 0.005(4) -0.008(4) -0.025(4)
C65 0.058(5) 0.044(4) 0.054(5) -0.006(4) -0.004(4) -0.016(4)
C66 0.052(5) 0.094(7) 0.055(5) 0.015(5) -0.007(4) -0.048(5)
S5 0.059(3) 0.035(2) 0.061(3) 0.004(2) 0.003(2) -0.0061(19)
C67 0.059(8) 0.053(8) 0.058(8) -0.005(4) -0.009(4) -0.012(4)
C68 0.056(6) 0.055(6) 0.059(6) -0.006(4) -0.008(4) -0.011(4)
C69 0.067(7) 0.060(7) 0.063(7) -0.002(4) -0.007(4) -0.011(4)
C70 0.083(7) 0.079(7) 0.082(7) -0.007(4) -0.009(4) -0.015(4)
C71 0.101(5) 0.099(5) 0.098(5) -0.007(3) -0.007(3) -0.019(3)
C72 0.101(5) 0.099(5) 0.098(5) -0.007(3) -0.007(3) -0.019(3)
C73 0.101(5) 0.099(5) 0.098(5) -0.007(3) -0.007(3) -0.019(3)
C74 0.062(6) 0.058(6) 0.062(6) -0.004(4) 0.001(4) -0.010(4)
C75 0.057(5) 0.049(5) 0.048(5) -0.003(4) -0.002(4) -0.007(4)
C76 0.065(6) 0.058(6) 0.060(6) -0.003(4) -0.004(4) -0.011(4)
C77 0.086(5) 0.081(5) 0.086(5) -0.006(3) -0.007(3) -0.017(3)
C78 0.086(5) 0.081(5) 0.086(5) -0.006(3) -0.007(3) -0.017(3)
C79 0.060(5) 0.055(5) 0.055(5) -0.007(4) -0.010(4) -0.007(4)
F22 0.144(2) 0.130(2) 0.139(3) -0.0086(17) -0.0035(18) -0.0303(17)
F23 0.144(2) 0.130(2) 0.139(3) -0.0086(17) -0.0035(18) -0.0303(17)
F24 0.144(2) 0.130(2) 0.139(3) -0.0086(17) -0.0035(18) -0.0303(17)
F25 0.144(2) 0.130(2) 0.139(3) -0.0086(17) -0.0035(18) -0.0303(17)
F26 0.144(2) 0.130(2) 0.139(3) -0.0086(17) -0.0035(18) -0.0303(17)
F27 0.144(2) 0.130(2) 0.139(3) -0.0086(17) -0.0035(18) -0.0303(17)
S5B 0.081(4) 0.064(3) 0.081(4) -0.019(3) -0.008(3) 0.004(2)
C67B 0.062(9) 0.057(8) 0.061(9) -0.004(4) -0.009(4) -0.011(4)
C68B 0.069(7) 0.064(7) 0.068(7) -0.006(4) -0.008(4) -0.014(4)
C69B 0.093(10) 0.087(10) 0.089(10) -0.006(4) -0.010(4) -0.017(4)
C70B 0.078(6) 0.072(6) 0.074(6) -0.007(4) -0.008(4) -0.009(4)
C71B 0.137(5) 0.135(5) 0.136(5) -0.0100(15) -0.0138(16) -0.0282(17)
C72B 0.137(5) 0.135(5) 0.136(5) -0.0100(15) -0.0138(16) -0.0282(17)
C73B 0.137(5) 0.135(5) 0.136(5) -0.0100(15) -0.0138(16) -0.0282(17)
C74B 0.137(5) 0.135(5) 0.136(5) -0.0100(15) -0.0138(16) -0.0282(17)
C75B 0.137(5) 0.135(5) 0.136(5) -0.0100(15) -0.0138(16) -0.0282(17)
C76B 0.137(5) 0.135(5) 0.136(5) -0.0100(15) -0.0138(16) -0.0282(17)
C77B 0.137(5) 0.135(5) 0.136(5) -0.0100(15) -0.0138(16) -0.0282(17)
C78B 0.137(5) 0.135(5) 0.136(5) -0.0100(15) -0.0138(16) -0.0282(17)
C79B 0.137(5) 0.135(5) 0.136(5) -0.0100(15) -0.0138(16) -0.0282(17)
F22B 0.144(2) 0.130(2) 0.139(3) -0.0086(17) -0.0035(18) -0.0303(17)
F23B 0.144(2) 0.130(2) 0.139(3) -0.0086(17) -0.0035(18) -0.0303(17)
F24B 0.144(2) 0.130(2) 0.139(3) -0.0086(17) -0.0035(18) -0.0303(17)
F25B 0.144(2) 0.130(2) 0.139(3) -0.0086(17) -0.0035(18) -0.0303(17)
F26B 0.144(2) 0.130(2) 0.139(3) -0.0086(17) -0.0035(18) -0.0303(17)
F27B 0.144(2) 0.130(2) 0.139(3) -0.0086(17) -0.0035(18) -0.0303(17)
C80 0.196(16) 0.057(7) 0.121(12) -0.022(7) 0.049(11) 0.009(8)
C81 0.147(12) 0.077(8) 0.089(9) -0.011(7) 0.015(8) 0.012(7)
C82 0.117(11) 0.100(10) 0.078(8) -0.006(7) -0.007(7) 0.017(8)
C83 0.125(12) 0.110(11) 0.125(12) -0.037(10) 0.014(10) 0.025(9)
C84 0.121(13) 0.132(14) 0.129(14) -0.054(12) -0.018(11) 0.015(11)
C85 0.098(11) 0.137(15) 0.130(14) -0.043(12) 0.003(10) -0.001(11)
C86 0.147(17) 0.17(2) 0.18(2) -0.018(16) 0.057(15) 0.026(15)
C87 0.136(15) 0.117(13) 0.19(2) -0.006(13) 0.052(14) -0.006(11)


#------------------------------------------------------------------------------#
#                              MOLECULAR GEOMETRY                              #
#------------------------------------------------------------------------------#

_geom_special_details            
;
 All esds (except the esd in the dihedral angle between two l.s. planes)
 are estimated using the full covariance matrix.  The cell esds are taken
 into account individually in the estimation of esds in distances, angles
 and torsion angles; correlations between esds in cell parameters are only
 used when they are defined by crystal symmetry.  An approximate (isotropic)
 treatment of cell esds is used for estimating esds involving l.s. planes.
;
loop_
_geom_bond_atom_site_label_1
_geom_bond_atom_site_label_2
_geom_bond_distance
_geom_bond_site_symmetry_2
_geom_bond_publ_flag
Dy1 O2 2.280(5) . ?
Dy1 O6 2.304(5) . ?
Dy1 O5 2.325(4) . ?
Dy1 O3 2.328(5) . ?
Dy1 O4 2.336(5) . ?
Dy1 O1 2.344(5) . ?
Dy1 N1 2.521(6) . ?
Dy1 N2 2.548(5) . ?
S1 C17 1.754(7) . ?
S1 C20 1.837(7) . ?
S2 C31 1.765(7) . ?
S2 C23 1.847(8) . ?
S3 C42 1.755(7) . ?
S3 C45 1.843(12) . ?
S3 C45B 1.844(12) . ?
S4 C56 1.763(7) . ?
S4 C47 1.826(12) . ?
S4 C47B 1.935(12) . ?
S6 C81 1.745(13) . ?
S6 C72 1.73(2) . ?
S6 C72B 1.88(3) . ?
F1 C16 1.288(15) . ?
F2 C16 1.282(16) . ?
F3 C16 1.389(16) . ?
F1B C16 1.27(3) . ?
F2B C16 1.48(3) . ?
F3B C16 1.25(6) . ?
F1C C16 1.45(3) . ?
F2C C16 1.45(2) . ?
F3C C16 1.28(2) . ?
F4 C27 1.317(11) . ?
F5 C27 1.311(10) . ?
F6 C28 1.287(12) . ?
F7 C28 1.442(16) . ?
F8 C29 1.341(10) . ?
F9 C29 1.319(10) . ?
F10 C41 1.19(2) . ?
F11 C41 1.57(3) . ?
F12 C41 1.47(3) . ?
F10B C41 1.01(3) . ?
F11B C41 1.60(3) . ?
F12B C41 1.39(4) . ?
F10C C41 1.54(2) . ?
F11C C41 1.208(19) . ?
F12C C41 1.336(17) . ?
F19 C66 1.314(13) . ?
F20 C66 1.274(14) . ?
F21 C66 1.352(13) . ?
F19B C66 1.393(17) . ?
F20B C66 1.335(15) . ?
F21B C66 1.19(2) . ?
O1 C13 1.243(9) . ?
O2 C15 1.257(8) . ?
O3 C38 1.252(9) . ?
O4 C40 1.259(8) . ?
O5 C63 1.254(8) . ?
O6 C65 1.260(9) . ?
N1 C1 1.323(9) . ?
N1 C12 1.359(8) . ?
N2 C10 1.323(9) . ?
N2 C11 1.357(9) . ?
C1 C2 1.396(10) . ?
C1 H1 0.9500 . ?
C2 C3 1.346(11) . ?
C2 H2 0.9500 . ?
C3 C4 1.411(11) . ?
C3 H3 0.9500 . ?
C4 C12 1.393(10) . ?
C4 C5 1.440(10) . ?
C5 C6 1.346(12) . ?
C5 H5 0.9500 . ?
C6 C7 1.424(12) . ?
C6 H6 0.9500 . ?
C7 C8 1.383(12) . ?
C7 C11 1.411(9) . ?
C8 C9 1.366(13) . ?
C8 H8 0.9500 . ?
C9 C10 1.404(11) . ?
C9 H9 0.9500 . ?
C10 H10 0.9500 . ?
C11 C12 1.450(9) . ?
C13 C14 1.386(10) . ?
C13 C16 1.525(10) . ?
C14 C15 1.404(10) . ?
C14 H14 0.9500 . ?
C15 C17 1.471(9) . ?
C17 C18 1.346(10) . ?
C18 C19 1.441(9) . ?
C18 H18 0.9500 . ?
C19 C26 1.353(10) . ?
C19 C20 1.525(11) . ?
C20 C23 1.529(10) . ?
C20 C21 1.562(11) . ?
C21 H21A 0.9800 . ?
C21 H21B 0.9800 . ?
C21 H21C 0.9800 . ?
C22 C23 1.532(11) . ?
C22 H22A 0.9800 . ?
C22 H22B 0.9800 . ?
C22 H22C 0.9800 . ?
C23 C24 1.534(10) . ?
C24 C25 1.368(10) . ?
C24 C30 1.410(10) . ?
C25 C26 1.438(10) . ?
C25 C29 1.491(10) . ?
C26 C27 1.498(11) . ?
C27 C28 1.529(12) . ?
C28 C29 1.508(13) . ?
C30 C31 1.351(11) . ?
C30 H30 0.9500 . ?
C31 C32 1.469(10) . ?
C32 C37 1.374(11) . ?
C32 C33 1.378(11) . ?
C33 C34 1.394(12) . ?
C33 H33 0.9500 . ?
C34 C35 1.351(13) . ?
C34 H34 0.9500 . ?
C35 C36 1.374(14) . ?
C35 H35 0.9500 . ?
C36 C37 1.383(12) . ?
C36 H36 0.9500 . ?
C37 H37 0.9500 . ?
C38 C39 1.373(10) . ?
C38 C41 1.517(12) . ?
C39 C40 1.404(10) . ?
C39 H39 0.9500 . ?
C40 C42 1.471(9) . ?
C42 C43 1.368(10) . ?
C43 C44 1.421(10) . ?
C43 H43 0.9500 . ?
C44 C51B 1.353(11) . ?
C44 C51 1.361(11) . ?
C44 C45B 1.521(13) . ?
C44 C45 1.592(14) . ?
F13 C52 1.335(11) . ?
F14 C52 1.367(11) . ?
F15 C53 1.452(13) . ?
F16 C53 1.353(12) . ?
F17 C54 1.359(10) . ?
F18 C54 1.343(11) . ?
C45 C47 1.530(13) . ?
C45 C46 1.559(15) . ?
C46 H46A 0.9800 . ?
C46 H46B 0.9800 . ?
C46 H46C 0.9800 . ?
C47 C49 1.526(14) . ?
C47 C48 1.555(15) . ?
C48 H48A 0.9800 . ?
C48 H48B 0.9800 . ?
C48 H48C 0.9800 . ?
C49 C50 1.350(12) . ?
C49 C55 1.386(13) . ?
C50 C51 1.435(12) . ?
C50 C54 1.491(10) . ?
C51 C52 1.508(11) . ?
C52 C53 1.528(13) . ?
C53 C54 1.600(12) . ?
F13B C52B 1.339(11) . ?
F14B C52B 1.367(11) . ?
F15B C53B 1.451(13) . ?
F16B C53B 1.354(12) . ?
F17B C54B 1.359(10) . ?
F18B C54B 1.342(11) . ?
C45B C47B 1.529(13) . ?
C45B C46B 1.560(15) . ?
C46B H46D 0.9800 . ?
C46B H46E 0.9800 . ?
C46B H46F 0.9800 . ?
C47B C49B 1.526(14) . ?
C47B C48B 1.555(15) . ?
C48B H48D 0.9800 . ?
C48B H48E 0.9800 . ?
C48B H48F 0.9800 . ?
C49B C50B 1.350(12) . ?
C49B C55 1.478(12) . ?
C50B C51B 1.436(12) . ?
C50B C54B 1.489(10) . ?
C51B C52B 1.507(11) . ?
C52B C53B 1.525(13) . ?
C53B C54B 1.602(12) . ?
C55 C56 1.361(11) . ?
C55 H55 0.9500 . ?
C56 C57 1.456(10) . ?
C57 C58 1.388(12) . ?
C57 C62 1.401(12) . ?
C58 C59 1.381(12) . ?
C58 H58 0.9500 . ?
C59 C60 1.376(15) . ?
C59 H59 0.9500 . ?
C60 C61 1.376(15) . ?
C60 H60 0.9500 . ?
C61 C62 1.378(12) . ?
C61 H61 0.9500 . ?
C62 H62 0.9500 . ?
C63 C64 1.369(11) . ?
C63 C66 1.544(11) . ?
C64 C65 1.412(12) . ?
C64 H64 0.9500 . ?
C65 C67B 1.47(3) . ?
C65 C67 1.47(3) . ?
S5 C67 1.79(3) . ?
S5 C70 1.84(2) . ?
C67 C68 1.51(4) . ?
C68 C69 1.43(3) . ?
C68 H68 0.9500 . ?
C69 C76 1.40(3) . ?
C69 C70 1.550(4) . ?
C70 C72 1.549(4) . ?
C70 C71 1.551(4) . ?
C71 H71A 0.9800 . ?
C71 H71B 0.9800 . ?
C71 H71C 0.9800 . ?
C72 C73 1.551(4) . ?
C72 C74 1.551(4) . ?
C73 H73A 0.9800 . ?
C73 H73B 0.9800 . ?
C73 H73C 0.9800 . ?
C74 C75 1.50(2) . ?
C74 C80 1.34(2) . ?
C75 C79 1.44(2) . ?
C75 C76 1.48(2) . ?
C76 C77 1.38(3) . ?
C77 F23 1.330(4) . ?
C77 F22 1.333(4) . ?
C77 C78 1.67(3) . ?
C78 F25 1.326(4) . ?
C78 F24 1.327(4) . ?
C78 C79 1.48(3) . ?
C79 F27 1.330(4) . ?
C79 F26 1.334(4) . ?
F24 F25 1.35(3) . ?
S5B C70B 1.81(2) . ?
S5B C67B 1.81(3) . ?
C67B C68B 1.37(4) . ?
C68B C69B 1.38(3) . ?
C68B H68B 0.9500 . ?
C69B C76B 1.362(4) . ?
C69B C70B 1.548(4) . ?
C70B C72B 1.550(4) . ?
C70B C71B 1.550(4) . ?
C71B H71D 0.9800 . ?
C71B H71E 0.9800 . ?
C71B H71F 0.9800 . ?
C72B C73B 1.550(4) . ?
C72B C74B 1.551(4) . ?
C73B H73D 0.9800 . ?
C73B H73E 0.9800 . ?
C73B H73F 0.9800 . ?
C74B C75B 1.360(4) . ?
C74B C80 1.68(4) . ?
C75B C76B 1.431(4) . ?
C75B C79B 1.502(4) . ?
C76B C77B 1.502(4) . ?
C77B F22B 1.332(4) . ?
C77B F23B 1.334(4) . ?
C77B C78B 1.507(4) . ?
C78B F25B 1.333(4) . ?
C78B F24B 1.336(4) . ?
C78B C79B 1.503(4) . ?
C79B F26B 1.334(4) . ?
C79B F27B 1.334(4) . ?
C80 C81 1.42(2) . ?
C80 H80 0.9500 . ?
C81 C82 1.455(19) . ?
C82 C83 1.343(19) . ?
C82 C87 1.40(2) . ?
C83 C84 1.41(2) . ?
C83 H83 0.9500 . ?
C84 C85 1.37(2) . ?
C84 H84 0.9500 . ?
C85 C86 1.34(2) . ?
C85 H85 0.9500 . ?
C86 C87 1.36(2) . ?
C86 H86 0.9500 . ?
C87 H87 0.9500 . ?

loop_
_geom_angle_atom_site_label_1
_geom_angle_atom_site_label_2
_geom_angle_atom_site_label_3
_geom_angle
_geom_angle_site_symmetry_1
_geom_angle_site_symmetry_3
_geom_angle_publ_flag
O2 Dy1 O6 136.62(17) . . ?
O2 Dy1 O5 147.89(17) . . ?
O6 Dy1 O5 73.37(17) . . ?
O2 Dy1 O3 113.16(18) . . ?
O6 Dy1 O3 82.7(2) . . ?
O5 Dy1 O3 76.09(18) . . ?
O2 Dy1 O4 72.43(17) . . ?
O6 Dy1 O4 75.43(19) . . ?
O5 Dy1 O4 137.41(17) . . ?
O3 Dy1 O4 71.82(16) . . ?
O2 Dy1 O1 71.43(16) . . ?
O6 Dy1 O1 151.20(17) . . ?
O5 Dy1 O1 81.32(16) . . ?
O3 Dy1 O1 78.00(18) . . ?
O4 Dy1 O1 117.49(18) . . ?
O2 Dy1 N1 79.22(17) . . ?
O6 Dy1 N1 109.38(19) . . ?
O5 Dy1 N1 78.84(17) . . ?
O3 Dy1 N1 147.57(17) . . ?
O4 Dy1 N1 139.61(16) . . ?
O1 Dy1 N1 78.17(18) . . ?
O2 Dy1 N2 70.68(18) . . ?
O6 Dy1 N2 75.23(18) . . ?
O5 Dy1 N2 119.15(18) . . ?
O3 Dy1 N2 146.97(18) . . ?
O4 Dy1 N2 78.95(17) . . ?
O1 Dy1 N2 130.63(18) . . ?
N1 Dy1 N2 64.65(17) . . ?
C17 S1 C20 90.6(3) . . ?
C31 S2 C23 92.5(3) . . ?
C42 S3 C45 92.3(4) . . ?
C42 S3 C45B 90.1(4) . . ?
C56 S4 C47 91.4(5) . . ?
C56 S4 C47B 91.0(4) . . ?
C81 S6 C72 92.0(8) . . ?
C81 S6 C72B 91.2(10) . . ?
C13 O1 Dy1 133.9(4) . . ?
C15 O2 Dy1 140.9(4) . . ?
C38 O3 Dy1 133.9(4) . . ?
C40 O4 Dy1 136.1(4) . . ?
C63 O5 Dy1 128.4(5) . . ?
C65 O6 Dy1 130.5(5) . . ?
C1 N1 C12 117.6(6) . . ?
C1 N1 Dy1 122.8(5) . . ?
C12 N1 Dy1 117.5(4) . . ?
C10 N2 C11 118.6(6) . . ?
C10 N2 Dy1 122.6(5) . . ?
C11 N2 Dy1 115.9(4) . . ?
N1 C1 C2 122.7(7) . . ?
N1 C1 H1 118.7 . . ?
C2 C1 H1 118.7 . . ?
C3 C2 C1 119.9(7) . . ?
C3 C2 H2 120.0 . . ?
C1 C2 H2 120.0 . . ?
C2 C3 C4 119.4(7) . . ?
C2 C3 H3 120.3 . . ?
C4 C3 H3 120.3 . . ?
C12 C4 C3 117.1(6) . . ?
C12 C4 C5 119.3(7) . . ?
C3 C4 C5 123.6(7) . . ?
C6 C5 C4 120.9(7) . . ?
C6 C5 H5 119.6 . . ?
C4 C5 H5 119.6 . . ?
C5 C6 C7 121.6(7) . . ?
C5 C6 H6 119.2 . . ?
C7 C6 H6 119.2 . . ?
C8 C7 C11 117.7(7) . . ?
C8 C7 C6 123.3(7) . . ?
C11 C7 C6 119.0(7) . . ?
C9 C8 C7 119.7(7) . . ?
C9 C8 H8 120.2 . . ?
C7 C8 H8 120.2 . . ?
C8 C9 C10 119.8(7) . . ?
C8 C9 H9 120.1 . . ?
C10 C9 H9 120.1 . . ?
N2 C10 C9 121.8(8) . . ?
N2 C10 H10 119.1 . . ?
C9 C10 H10 119.1 . . ?
N2 C11 C7 122.4(6) . . ?
N2 C11 C12 118.2(6) . . ?
C7 C11 C12 119.4(6) . . ?
N1 C12 C4 123.2(6) . . ?
N1 C12 C11 117.1(6) . . ?
C4 C12 C11 119.6(6) . . ?
O1 C13 C14 129.0(7) . . ?
O1 C13 C16 114.3(6) . . ?
C14 C13 C16 116.7(7) . . ?
C13 C14 C15 120.9(7) . . ?
C13 C14 H14 119.5 . . ?
C15 C14 H14 119.5 . . ?
O2 C15 C14 122.6(6) . . ?
O2 C15 C17 114.8(6) . . ?
C14 C15 C17 122.6(7) . . ?
F3B C16 F1B 112(3) . . ?
F2 C16 F1 106.8(12) . . ?
F2 C16 F3 108.3(12) . . ?
F1 C16 F3 104.2(12) . . ?
F3C C16 F2C 105.4(16) . . ?
F3C C16 F1C 111.5(16) . . ?
F2C C16 F1C 109.5(14) . . ?
F3B C16 F2B 102(3) . . ?
F1B C16 F2B 107(2) . . ?
F3B C16 C13 110(3) . . ?
F1B C16 C13 113.3(17) . . ?
F3C C16 C13 117.6(11) . . ?
F2 C16 C13 112.6(10) . . ?
F1 C16 C13 114.9(9) . . ?
F3 C16 C13 109.5(8) . . ?
F2C C16 C13 103.7(11) . . ?
F1C C16 C13 108.6(12) . . ?
F2B C16 C13 111.7(14) . . ?
C18 C17 C15 130.1(7) . . ?
C18 C17 S1 115.1(5) . . ?
C15 C17 S1 114.6(5) . . ?
C17 C18 C19 113.1(7) . . ?
C17 C18 H18 123.4 . . ?
C19 C18 H18 123.4 . . ?
C26 C19 C18 130.2(7) . . ?
C26 C19 C20 118.3(6) . . ?
C18 C19 C20 111.3(6) . . ?
C19 C20 C23 109.3(7) . . ?
C19 C20 C21 108.1(7) . . ?
C23 C20 C21 112.3(6) . . ?
C19 C20 S1 104.9(5) . . ?
C23 C20 S1 113.9(5) . . ?
C21 C20 S1 108.0(6) . . ?
C20 C21 H21A 109.5 . . ?
C20 C21 H21B 109.5 . . ?
H21A C21 H21B 109.5 . . ?
C20 C21 H21C 109.5 . . ?
H21A C21 H21C 109.5 . . ?
H21B C21 H21C 109.5 . . ?
C23 C22 H22A 109.5 . . ?
C23 C22 H22B 109.5 . . ?
H22A C22 H22B 109.5 . . ?
C23 C22 H22C 109.5 . . ?
H22A C22 H22C 109.5 . . ?
H22B C22 H22C 109.5 . . ?
C20 C23 C22 112.1(7) . . ?
C20 C23 C24 108.2(6) . . ?
C22 C23 C24 109.9(6) . . ?
C20 C23 S2 113.3(6) . . ?
C22 C23 S2 109.4(6) . . ?
C24 C23 S2 103.6(5) . . ?
C25 C24 C30 129.5(7) . . ?
C25 C24 C23 117.0(6) . . ?
C30 C24 C23 113.5(6) . . ?
C24 C25 C26 121.4(6) . . ?
C24 C25 C29 129.3(7) . . ?
C26 C25 C29 109.3(6) . . ?
C19 C26 C25 121.0(7) . . ?
C19 C26 C27 129.2(7) . . ?
C25 C26 C27 109.6(6) . . ?
F5 C27 F4 108.1(8) . . ?
F5 C27 C26 114.7(7) . . ?
F4 C27 C26 111.8(7) . . ?
F5 C27 C28 109.7(8) . . ?
F4 C27 C28 109.0(9) . . ?
C26 C27 C28 103.3(7) . . ?
F6 C28 F7 103.7(8) . . ?
F6 C28 C29 119.0(9) . . ?
F7 C28 C29 104.3(10) . . ?
F6 C28 C27 116.5(10) . . ?
F7 C28 C27 104.6(9) . . ?
C29 C28 C27 107.0(7) . . ?
F9 C29 F8 103.3(7) . . ?
F9 C29 C25 114.7(7) . . ?
F8 C29 C25 112.8(7) . . ?
F9 C29 C28 111.4(8) . . ?
F8 C29 C28 109.4(9) . . ?
C25 C29 C28 105.4(6) . . ?
C31 C30 C24 114.8(7) . . ?
C31 C30 H30 122.6 . . ?
C24 C30 H30 122.6 . . ?
C30 C31 C32 127.6(7) . . ?
C30 C31 S2 113.3(6) . . ?
C32 C31 S2 119.1(6) . . ?
C37 C32 C33 118.0(7) . . ?
C37 C32 C31 121.6(7) . . ?
C33 C32 C31 120.3(7) . . ?
C32 C33 C34 121.8(9) . . ?
C32 C33 H33 119.1 . . ?
C34 C33 H33 119.1 . . ?
C35 C34 C33 119.1(9) . . ?
C35 C34 H34 120.5 . . ?
C33 C34 H34 120.5 . . ?
C34 C35 C36 120.2(8) . . ?
C34 C35 H35 119.9 . . ?
C36 C35 H35 119.9 . . ?
C35 C36 C37 120.5(9) . . ?
C35 C36 H36 119.7 . . ?
C37 C36 H36 119.7 . . ?
C32 C37 C36 120.4(8) . . ?
C32 C37 H37 119.8 . . ?
C36 C37 H37 119.8 . . ?
O3 C38 C39 128.4(7) . . ?
O3 C38 C41 113.0(7) . . ?
C39 C38 C41 118.6(7) . . ?
C38 C39 C40 121.5(7) . . ?
C38 C39 H39 119.3 . . ?
C40 C39 H39 119.3 . . ?
O4 C40 C39 124.4(6) . . ?
O4 C40 C42 115.6(6) . . ?
C39 C40 C42 119.9(6) . . ?
F11C C41 F12C 112.7(14) . . ?
F10B C41 F12B 108(3) . . ?
F10 C41 F12 120.8(18) . . ?
F10B C41 C38 131(2) . . ?
F10 C41 C38 119.1(16) . . ?
F11C C41 C38 116.4(12) . . ?
F12C C41 C38 113.9(10) . . ?
F12B C41 C38 113.6(17) . . ?
F12 C41 C38 114.1(17) . . ?
F11C C41 F10C 101.0(13) . . ?
F12C C41 F10C 106.9(12) . . ?
C38 C41 F10C 104.3(11) . . ?
F10 C41 F11 100.1(16) . . ?
F12 C41 F11 88.0(15) . . ?
C38 C41 F11 106.4(16) . . ?
F10B C41 F11B 88(3) . . ?
F12B C41 F11B 107.0(19) . . ?
C38 C41 F11B 103.7(13) . . ?
C43 C42 C40 128.1(6) . . ?
C43 C42 S3 114.9(5) . . ?
C40 C42 S3 116.9(5) . . ?
C42 C43 C44 113.5(7) . . ?
C42 C43 H43 123.3 . . ?
C44 C43 H43 123.3 . . ?
C51B C44 C43 128.3(7) . . ?
C51 C44 C43 133.0(7) . . ?
C51B C44 C45B 119.1(8) . . ?
C43 C44 C45B 111.1(7) . . ?
C51 C44 C45 113.5(8) . . ?
C43 C44 C45 112.1(7) . . ?
C47 C45 C46 113.6(9) . . ?
C47 C45 C44 106.5(8) . . ?
C46 C45 C44 110.9(10) . . ?
C47 C45 S3 116.6(8) . . ?
C46 C45 S3 105.9(9) . . ?
C44 C45 S3 102.8(7) . . ?
C45 C46 H46A 109.5 . . ?
C45 C46 H46B 109.5 . . ?
H46A C46 H46B 109.5 . . ?
C45 C46 H46C 109.5 . . ?
H46A C46 H46C 109.5 . . ?
H46B C46 H46C 109.5 . . ?
C49 C47 C45 107.5(10) . . ?
C49 C47 C48 110.3(11) . . ?
C45 C47 C48 112.3(10) . . ?
C49 C47 S4 103.5(8) . . ?
C45 C47 S4 110.7(8) . . ?
C48 C47 S4 112.1(9) . . ?
C47 C48 H48A 109.5 . . ?
C47 C48 H48B 109.5 . . ?
H48A C48 H48B 109.5 . . ?
C47 C48 H48C 109.5 . . ?
H48A C48 H48C 109.5 . . ?
H48B C48 H48C 109.5 . . ?
C50 C49 C55 128.3(9) . . ?
C50 C49 C47 116.9(9) . . ?
C55 C49 C47 114.8(8) . . ?
C49 C50 C51 121.4(8) . . ?
C49 C50 C54 129.6(8) . . ?
C51 C50 C54 109.0(7) . . ?
C44 C51 C50 123.0(8) . . ?
C44 C51 C52 127.3(8) . . ?
C50 C51 C52 109.7(7) . . ?
F13 C52 F14 105.9(8) . . ?
F13 C52 C51 113.9(8) . . ?
F14 C52 C51 113.0(7) . . ?
F13 C52 C53 111.1(7) . . ?
F14 C52 C53 110.2(7) . . ?
C51 C52 C53 102.9(7) . . ?
F16 C53 F15 118.9(8) . . ?
F16 C53 C52 112.0(8) . . ?
F15 C53 C52 105.5(8) . . ?
F16 C53 C54 106.6(8) . . ?
F15 C53 C54 110.2(7) . . ?
C52 C53 C54 102.4(6) . . ?
F18 C54 F17 106.4(7) . . ?
F18 C54 C50 112.7(8) . . ?
F17 C54 C50 113.3(7) . . ?
F18 C54 C53 114.2(7) . . ?
F17 C54 C53 106.2(7) . . ?
C50 C54 C53 104.0(7) . . ?
C44 C45B C47B 104.1(8) . . ?
C44 C45B C46B 114.4(10) . . ?
C47B C45B C46B 113.5(9) . . ?
C44 C45B S3 105.6(7) . . ?
C47B C45B S3 112.9(8) . . ?
C46B C45B S3 106.2(9) . . ?
C45B C46B H46D 109.5 . . ?
C45B C46B H46E 109.5 . . ?
H46D C46B H46E 109.5 . . ?
C45B C46B H46F 109.5 . . ?
H46D C46B H46F 109.5 . . ?
H46E C46B H46F 109.5 . . ?
C49B C47B C45B 107.7(10) . . ?
C49B C47B C48B 110.7(11) . . ?
C45B C47B C48B 111.9(9) . . ?
C49B C47B S4 103.1(8) . . ?
C45B C47B S4 109.8(8) . . ?
C48B C47B S4 113.2(9) . . ?
C47B C48B H48D 109.5 . . ?
C47B C48B H48E 109.5 . . ?
H48D C48B H48E 109.5 . . ?
C47B C48B H48F 109.5 . . ?
H48D C48B H48F 109.5 . . ?
H48E C48B H48F 109.5 . . ?
C50B C49B C55 131.6(9) . . ?
C50B C49B C47B 117.4(9) . . ?
C55 C49B C47B 110.6(8) . . ?
C49B C50B C51B 121.0(8) . . ?
C49B C50B C54B 129.9(8) . . ?
C51B C50B C54B 108.9(7) . . ?
C44 C51B C50B 119.2(8) . . ?
C44 C51B C52B 130.1(9) . . ?
C50B C51B C52B 110.2(7) . . ?
F13B C52B F14B 104.1(7) . . ?
F13B C52B C51B 114.3(7) . . ?
F14B C52B C51B 113.6(8) . . ?
F13B C52B C53B 111.8(7) . . ?
F14B C52B C53B 109.9(7) . . ?
C51B C52B C53B 103.4(7) . . ?
F16B C53B F15B 119.2(8) . . ?
F16B C53B C52B 113.7(8) . . ?
F15B C53B C52B 104.9(7) . . ?
F16B C53B C54B 105.9(8) . . ?
F15B C53B C54B 109.1(7) . . ?
C52B C53B C54B 102.7(6) . . ?
F18B C54B F17B 105.7(7) . . ?
F18B C54B C50B 113.7(8) . . ?
F17B C54B C50B 114.1(7) . . ?
F18B C54B C53B 113.9(7) . . ?
F17B C54B C53B 105.5(7) . . ?
C50B C54B C53B 104.0(7) . . ?
C56 C55 C49 113.2(7) . . ?
C56 C55 C49B 115.8(7) . . ?
C56 C55 H55 123.4 . . ?
C49 C55 H55 123.4 . . ?
C55 C56 C57 126.6(7) . . ?
C55 C56 S4 113.5(6) . . ?
C57 C56 S4 119.7(5) . . ?
C58 C57 C62 118.5(8) . . ?
C58 C57 C56 121.3(8) . . ?
C62 C57 C56 120.2(8) . . ?
C59 C58 C57 121.3(9) . . ?
C59 C58 H58 119.4 . . ?
C57 C58 H58 119.4 . . ?
C60 C59 C58 119.0(10) . . ?
C60 C59 H59 120.5 . . ?
C58 C59 H59 120.5 . . ?
C61 C60 C59 120.9(9) . . ?
C61 C60 H60 119.5 . . ?
C59 C60 H60 119.5 . . ?
C60 C61 C62 120.1(10) . . ?
C60 C61 H61 119.9 . . ?
C62 C61 H61 119.9 . . ?
C61 C62 C57 120.0(9) . . ?
C61 C62 H62 120.0 . . ?
C57 C62 H62 120.0 . . ?
O5 C63 C64 128.9(7) . . ?
O5 C63 C66 111.5(7) . . ?
C64 C63 C66 119.6(7) . . ?
C63 C64 C65 121.5(7) . . ?
C63 C64 H64 119.3 . . ?
C65 C64 H64 119.3 . . ?
O6 C65 C64 125.2(7) . . ?
O6 C65 C67B 116.6(13) . . ?
C64 C65 C67B 117.6(13) . . ?
O6 C65 C67 113.1(13) . . ?
C64 C65 C67 121.5(13) . . ?
F20 C66 F19 112.3(11) . . ?
F21B C66 F20B 110.6(14) . . ?
F20 C66 F21 104.4(10) . . ?
F19 C66 F21 104.4(9) . . ?
F21B C66 F19B 109.2(14) . . ?
F20B C66 F19B 103.7(12) . . ?
F21B C66 C63 111.4(14) . . ?
F20 C66 C63 109.8(9) . . ?
F19 C66 C63 113.5(7) . . ?
F20B C66 C63 109.4(14) . . ?
F21 C66 C63 112.0(9) . . ?
F19B C66 C63 112.2(9) . . ?
C67 S5 C70 92.9(11) . . ?
C65 C67 C68 120(2) . . ?
C65 C67 S5 114.1(18) . . ?
C68 C67 S5 112.9(18) . . ?
C69 C68 C67 105.6(19) . . ?
C69 C68 H68 127.2 . . ?
C67 C68 H68 127.2 . . ?
C76 C69 C68 123.7(17) . . ?
C76 C69 C70 118.0(18) . . ?
C68 C69 C70 117.1(18) . . ?
C72 C70 C69 114.0(18) . . ?
C72 C70 C71 109.9(18) . . ?
C69 C70 C71 108(2) . . ?
C72 C70 S5 112.8(13) . . ?
C69 C70 S5 104.7(13) . . ?
C71 C70 S5 107.5(17) . . ?
C70 C71 H71A 109.5 . . ?
C70 C71 H71B 109.5 . . ?
H71A C71 H71B 109.5 . . ?
C70 C71 H71C 109.5 . . ?
H71A C71 H71C 109.5 . . ?
H71B C71 H71C 109.5 . . ?
C70 C72 C73 109.0(19) . . ?
C70 C72 C74 104.9(16) . . ?
C73 C72 C74 114.3(19) . . ?
C70 C72 S6 114.6(14) . . ?
C73 C72 S6 108.0(15) . . ?
C74 C72 S6 106.1(14) . . ?
C72 C73 H73A 109.5 . . ?
C72 C73 H73B 109.5 . . ?
H73A C73 H73B 109.5 . . ?
C72 C73 H73C 109.5 . . ?
H73A C73 H73C 109.5 . . ?
H73B C73 H73C 109.5 . . ?
C75 C74 C80 126.2(16) . . ?
C75 C74 C72 119.9(16) . . ?
C80 C74 C72 113.1(16) . . ?
C74 C75 C79 126.7(15) . . ?
C74 C75 C76 121.7(15) . . ?
C79 C75 C76 110.4(15) . . ?
C77 C76 C69 130.1(19) . . ?
C77 C76 C75 112.9(17) . . ?
C69 C76 C75 116.7(17) . . ?
F23 C77 F22 98(2) . . ?
F23 C77 C76 125(2) . . ?
F22 C77 C76 112(2) . . ?
F23 C77 C78 112.8(19) . . ?
F22 C77 C78 113.7(19) . . ?
C76 C77 C78 95.6(15) . . ?
F25 C78 F24 61.4(13) . . ?
F25 C78 C79 126(2) . . ?
F24 C78 C79 122(2) . . ?
F25 C78 C77 119(2) . . ?
F24 C78 C77 116(2) . . ?
C79 C78 C77 106.7(14) . . ?
F27 C79 F26 98.4(18) . . ?
F27 C79 C75 122.4(18) . . ?
F26 C79 C75 108.6(17) . . ?
F27 C79 C78 108.2(18) . . ?
F26 C79 C78 121.2(18) . . ?
C75 C79 C78 99.7(13) . . ?
C78 F24 F25 59.3(7) . . ?
C78 F25 F24 59.3(7) . . ?
C70B S5B C67B 91.5(12) . . ?
C68B C67B C65 130(2) . . ?
C68B C67B S5B 105(2) . . ?
C65 C67B S5B 111.1(18) . . ?
C67B C68B C69B 121(2) . . ?
C67B C68B H68B 119.4 . . ?
C69B C68B H68B 119.4 . . ?
C76B C69B C68B 142(2) . . ?
C76B C69B C70B 113(2) . . ?
C68B C69B C70B 105.3(19) . . ?
C69B C70B C72B 106(2) . . ?
C69B C70B C71B 100(2) . . ?
C72B C70B C71B 111(2) . . ?
C69B C70B S5B 109.1(14) . . ?
C72B C70B S5B 120.0(17) . . ?
C71B C70B S5B 108.4(19) . . ?
C70B C71B H71D 109.5 . . ?
C70B C71B H71E 109.5 . . ?
H71D C71B H71E 109.5 . . ?
C70B C71B H71F 109.5 . . ?
H71D C71B H71F 109.5 . . ?
H71E C71B H71F 109.5 . . ?
C70B C72B C73B 110(3) . . ?
C70B C72B C74B 109(2) . . ?
C73B C72B C74B 100(3) . . ?
C70B C72B S6 110.5(18) . . ?
C73B C72B S6 107(2) . . ?
C74B C72B S6 119(2) . . ?
C72B C73B H73D 109.5 . . ?
C72B C73B H73E 109.5 . . ?
H73D C73B H73E 109.5 . . ?
C72B C73B H73F 109.5 . . ?
H73D C73B H73F 109.5 . . ?
H73E C73B H73F 109.5 . . ?
C75B C74B C80 109(3) . . ?
C75B C74B C72B 127(3) . . ?
C80 C74B C72B 95(2) . . ?
C74B C75B C76B 97(3) . . ?
C74B C75B C79B 145(3) . . ?
C76B C75B C79B 101(2) . . ?
C69B C76B C75B 131(3) . . ?
C69B C76B C77B 126(2) . . ?
C75B C76B C77B 103(2) . . ?
F22B C77B F23B 90.0(18) . . ?
F22B C77B C76B 121(3) . . ?
F23B C77B C76B 104(2) . . ?
F22B C77B C78B 92.5(19) . . ?
F23B C77B C78B 145(3) . . ?
C76B C77B C78B 104.0(17) . . ?
F25B C78B F24B 99.6(15) . . ?
F25B C78B C79B 128(3) . . ?
F24B C78B C79B 90.0(19) . . ?
F25B C78B C77B 107.6(18) . . ?
F24B C78B C77B 146(2) . . ?
C79B C78B C77B 88.9(15) . . ?
F26B C79B F27B 123(2) . . ?
F26B C79B C75B 95(2) . . ?
F27B C79B C75B 121(2) . . ?
F26B C79B C78B 124(2) . . ?
F27B C79B C78B 94.6(18) . . ?
C75B C79B C78B 98(2) . . ?
C81 C80 C74 112.8(13) . . ?
C81 C80 C74B 121.9(14) . . ?
C81 C80 H80 123.6 . . ?
C74 C80 H80 123.6 . . ?
C80 C81 C82 127.1(13) . . ?
C80 C81 S6 111.7(10) . . ?
C82 C81 S6 120.8(12) . . ?
C83 C82 C87 116.8(15) . . ?
C83 C82 C81 121.6(16) . . ?
C87 C82 C81 121.6(14) . . ?
C82 C83 C84 121.1(19) . . ?
C82 C83 H83 119.5 . . ?
C84 C83 H83 119.5 . . ?
C85 C84 C83 119.6(17) . . ?
C85 C84 H84 120.2 . . ?
C83 C84 H84 120.2 . . ?
C86 C85 C84 119.9(18) . . ?
C86 C85 H85 120.0 . . ?
C84 C85 H85 120.0 . . ?
C85 C86 C87 120(2) . . ?
C85 C86 H86 119.9 . . ?
C87 C86 H86 119.9 . . ?
C86 C87 C82 122.2(19) . . ?
C86 C87 H87 118.9 . . ?
C82 C87 H87 118.9 . . ?

loop_
_geom_torsion_atom_site_label_1
_geom_torsion_atom_site_label_2
_geom_torsion_atom_site_label_3
_geom_torsion_atom_site_label_4
_geom_torsion
_geom_torsion_site_symmetry_1
_geom_torsion_site_symmetry_2
_geom_torsion_site_symmetry_3
_geom_torsion_site_symmetry_4
_geom_torsion_publ_flag
C12 N1 C1 C2 -1.0(10) . . . . ?
Dy1 N1 C1 C2 161.6(6) . . . . ?
N1 C1 C2 C3 -1.2(12) . . . . ?
C1 C2 C3 C4 1.4(12) . . . . ?
C2 C3 C4 C12 0.6(11) . . . . ?
C2 C3 C4 C5 -179.8(7) . . . . ?
C12 C4 C5 C6 0.9(12) . . . . ?
C3 C4 C5 C6 -178.8(8) . . . . ?
C4 C5 C6 C7 1.5(13) . . . . ?
C5 C6 C7 C8 176.8(8) . . . . ?
C5 C6 C7 C11 -2.2(12) . . . . ?
C11 C7 C8 C9 -0.2(12) . . . . ?
C6 C7 C8 C9 -179.2(8) . . . . ?
C7 C8 C9 C10 -1.1(13) . . . . ?
C11 N2 C10 C9 1.7(11) . . . . ?
Dy1 N2 C10 C9 -158.6(6) . . . . ?
C8 C9 C10 N2 0.3(13) . . . . ?
C10 N2 C11 C7 -3.1(10) . . . . ?
Dy1 N2 C11 C7 158.5(5) . . . . ?
C10 N2 C11 C12 177.8(6) . . . . ?
Dy1 N2 C11 C12 -20.6(8) . . . . ?
C8 C7 C11 N2 2.4(11) . . . . ?
C6 C7 C11 N2 -178.6(7) . . . . ?
C8 C7 C11 C12 -178.5(7) . . . . ?
C6 C7 C11 C12 0.5(10) . . . . ?
C1 N1 C12 C4 3.2(10) . . . . ?
Dy1 N1 C12 C4 -160.3(5) . . . . ?
C1 N1 C12 C11 -177.0(6) . . . . ?
Dy1 N1 C12 C11 19.5(7) . . . . ?
C3 C4 C12 N1 -3.0(10) . . . . ?
C5 C4 C12 N1 177.4(6) . . . . ?
C3 C4 C12 C11 177.2(6) . . . . ?
C5 C4 C12 C11 -2.5(10) . . . . ?
N2 C11 C12 N1 1.1(9) . . . . ?
C7 C11 C12 N1 -178.1(6) . . . . ?
N2 C11 C12 C4 -179.1(6) . . . . ?
C7 C11 C12 C4 1.8(10) . . . . ?
Dy1 O1 C13 C14 -8.1(12) . . . . ?
Dy1 O1 C13 C16 173.8(5) . . . . ?
O1 C13 C14 C15 -1.9(13) . . . . ?
C16 C13 C14 C15 176.2(7) . . . . ?
Dy1 O2 C15 C14 8.1(12) . . . . ?
Dy1 O2 C15 C17 -173.7(5) . . . . ?
C13 C14 C15 O2 2.5(12) . . . . ?
C13 C14 C15 C17 -175.6(7) . . . . ?
O1 C13 C16 F3B 92(3) . . . . ?
C14 C13 C16 F3B -87(3) . . . . ?
O1 C13 C16 F1B -34(2) . . . . ?
C14 C13 C16 F1B 147(2) . . . . ?
O1 C13 C16 F3C 151.5(16) . . . . ?
C14 C13 C16 F3C -26.8(19) . . . . ?
O1 C13 C16 F2 -121.9(12) . . . . ?
C14 C13 C16 F2 59.7(14) . . . . ?
O1 C13 C16 F1 0.8(14) . . . . ?
C14 C13 C16 F1 -177.6(11) . . . . ?
O1 C13 C16 F3 117.5(12) . . . . ?
C14 C13 C16 F3 -60.8(14) . . . . ?
O1 C13 C16 F2C -92.6(12) . . . . ?
C14 C13 C16 F2C 89.1(13) . . . . ?
O1 C13 C16 F1C 23.8(14) . . . . ?
C14 C13 C16 F1C -154.5(12) . . . . ?
O1 C13 C16 F2B -155.4(18) . . . . ?
C14 C13 C16 F2B 26(2) . . . . ?
O2 C15 C17 C18 -171.4(8) . . . . ?
C14 C15 C17 C18 6.9(13) . . . . ?
O2 C15 C17 S1 4.2(8) . . . . ?
C14 C15 C17 S1 -177.6(6) . . . . ?
C20 S1 C17 C18 -13.4(6) . . . . ?
C20 S1 C17 C15 170.3(6) . . . . ?
C15 C17 C18 C19 177.4(7) . . . . ?
S1 C17 C18 C19 1.9(9) . . . . ?
C17 C18 C19 C26 -170.9(8) . . . . ?
C17 C18 C19 C20 14.2(10) . . . . ?
C26 C19 C20 C23 39.6(9) . . . . ?
C18 C19 C20 C23 -144.9(6) . . . . ?
C26 C19 C20 C21 -82.9(9) . . . . ?
C18 C19 C20 C21 92.6(7) . . . . ?
C26 C19 C20 S1 162.1(6) . . . . ?
C18 C19 C20 S1 -22.4(8) . . . . ?
C17 S1 C20 C19 19.4(6) . . . . ?
C17 S1 C20 C23 138.9(6) . . . . ?
C17 S1 C20 C21 -95.6(6) . . . . ?
C19 C20 C23 C22 65.4(8) . . . . ?
C21 C20 C23 C22 -174.6(7) . . . . ?
S1 C20 C23 C22 -51.5(8) . . . . ?
C19 C20 C23 C24 -55.8(8) . . . . ?
C21 C20 C23 C24 64.1(9) . . . . ?
S1 C20 C23 C24 -172.8(5) . . . . ?
C19 C20 C23 S2 -170.1(5) . . . . ?
C21 C20 C23 S2 -50.1(8) . . . . ?
S1 C20 C23 S2 73.0(7) . . . . ?
C31 S2 C23 C20 129.7(6) . . . . ?
C31 S2 C23 C22 -104.3(6) . . . . ?
C31 S2 C23 C24 12.8(6) . . . . ?
C20 C23 C24 C25 43.9(10) . . . . ?
C22 C23 C24 C25 -78.8(9) . . . . ?
S2 C23 C24 C25 164.4(6) . . . . ?
C20 C23 C24 C30 -136.2(7) . . . . ?
C22 C23 C24 C30 101.1(8) . . . . ?
S2 C23 C24 C30 -15.7(8) . . . . ?
C30 C24 C25 C26 169.0(8) . . . . ?
C23 C24 C25 C26 -11.1(11) . . . . ?
C30 C24 C25 C29 -9.2(15) . . . . ?
C23 C24 C25 C29 170.7(8) . . . . ?
C18 C19 C26 C25 179.4(8) . . . . ?
C20 C19 C26 C25 -6.0(11) . . . . ?
C18 C19 C26 C27 -4.7(14) . . . . ?
C20 C19 C26 C27 169.9(8) . . . . ?
C24 C25 C26 C19 -9.7(12) . . . . ?
C29 C25 C26 C19 168.9(7) . . . . ?
C24 C25 C26 C27 173.7(7) . . . . ?
C29 C25 C26 C27 -7.8(9) . . . . ?
C19 C26 C27 F5 -37.6(13) . . . . ?
C25 C26 C27 F5 138.7(8) . . . . ?
C19 C26 C27 F4 86.0(11) . . . . ?
C25 C26 C27 F4 -97.8(9) . . . . ?
C19 C26 C27 C28 -156.9(9) . . . . ?
C25 C26 C27 C28 19.3(10) . . . . ?
F5 C27 C28 F6 77.7(13) . . . . ?
F4 C27 C28 F6 -40.5(13) . . . . ?
C26 C27 C28 F6 -159.6(10) . . . . ?
F5 C27 C28 F7 -36.1(11) . . . . ?
F4 C27 C28 F7 -154.3(8) . . . . ?
C26 C27 C28 F7 86.7(8) . . . . ?
F5 C27 C28 C29 -146.3(9) . . . . ?
F4 C27 C28 C29 95.5(10) . . . . ?
C26 C27 C28 C29 -23.6(12) . . . . ?
C24 C25 C29 F9 48.1(12) . . . . ?
C26 C25 C29 F9 -130.3(8) . . . . ?
C24 C25 C29 F8 -69.8(11) . . . . ?
C26 C25 C29 F8 111.8(8) . . . . ?
C24 C25 C29 C28 170.9(10) . . . . ?
C26 C25 C29 C28 -7.5(10) . . . . ?
F6 C28 C29 F9 -80.8(14) . . . . ?
F7 C28 C29 F9 34.0(10) . . . . ?
C27 C28 C29 F9 144.5(9) . . . . ?
F6 C28 C29 F8 32.7(14) . . . . ?
F7 C28 C29 F8 147.5(7) . . . . ?
C27 C28 C29 F8 -102.0(10) . . . . ?
F6 C28 C29 C25 154.2(10) . . . . ?
F7 C28 C29 C25 -91.0(8) . . . . ?
C27 C28 C29 C25 19.5(12) . . . . ?
C25 C24 C30 C31 -168.9(8) . . . . ?
C23 C24 C30 C31 11.2(11) . . . . ?
C24 C30 C31 C32 176.9(7) . . . . ?
C24 C30 C31 S2 -0.3(10) . . . . ?
C23 S2 C31 C30 -8.1(7) . . . . ?
C23 S2 C31 C32 174.5(6) . . . . ?
C30 C31 C32 C37 -169.3(8) . . . . ?
S2 C31 C32 C37 7.7(10) . . . . ?
C30 C31 C32 C33 8.5(13) . . . . ?
S2 C31 C32 C33 -174.5(7) . . . . ?
C37 C32 C33 C34 -0.4(13) . . . . ?
C31 C32 C33 C34 -178.3(8) . . . . ?
C32 C33 C34 C35 0.4(14) . . . . ?
C33 C34 C35 C36 -0.2(14) . . . . ?
C34 C35 C36 C37 0.0(14) . . . . ?
C33 C32 C37 C36 0.3(12) . . . . ?
C31 C32 C37 C36 178.1(8) . . . . ?
C35 C36 C37 C32 0.0(13) . . . . ?
Dy1 O3 C38 C39 14.5(14) . . . . ?
Dy1 O3 C38 C41 -166.5(7) . . . . ?
O3 C38 C39 C40 1.4(15) . . . . ?
C41 C38 C39 C40 -177.6(10) . . . . ?
Dy1 O4 C40 C39 -16.2(12) . . . . ?
Dy1 O4 C40 C42 168.6(5) . . . . ?
C38 C39 C40 O4 -0.9(14) . . . . ?
C38 C39 C40 C42 174.2(8) . . . . ?
O3 C38 C41 F10B -14(4) . . . . ?
C39 C38 C41 F10B 166(4) . . . . ?
O3 C38 C41 F10 -48.9(19) . . . . ?
C39 C38 C41 F10 130.3(16) . . . . ?
O3 C38 C41 F11C 48.2(18) . . . . ?
C39 C38 C41 F11C -132.7(14) . . . . ?
O3 C38 C41 F12C -178.2(14) . . . . ?
C39 C38 C41 F12C 1.0(19) . . . . ?
O3 C38 C41 F12B -158.2(17) . . . . ?
C39 C38 C41 F12B 21(2) . . . . ?
O3 C38 C41 F12 158.2(16) . . . . ?
C39 C38 C41 F12 -23(2) . . . . ?
O3 C38 C41 F10C -62.0(11) . . . . ?
C39 C38 C41 F10C 117.1(10) . . . . ?
O3 C38 C41 F11 63.0(17) . . . . ?
C39 C38 C41 F11 -117.9(15) . . . . ?
O3 C38 C41 F11B 86.0(15) . . . . ?
C39 C38 C41 F11B -94.8(15) . . . . ?
O4 C40 C42 C43 -165.9(8) . . . . ?
C39 C40 C42 C43 18.6(13) . . . . ?
O4 C40 C42 S3 9.4(10) . . . . ?
C39 C40 C42 S3 -166.1(7) . . . . ?
C45 S3 C42 C43 13.0(8) . . . . ?
C45B S3 C42 C43 -10.8(7) . . . . ?
C45 S3 C42 C40 -162.9(7) . . . . ?
C45B S3 C42 C40 173.3(7) . . . . ?
C40 C42 C43 C44 173.9(8) . . . . ?
S3 C42 C43 C44 -1.5(10) . . . . ?
C42 C43 C44 C51B -177.8(11) . . . . ?
C42 C43 C44 C51 -179.0(12) . . . . ?
C42 C43 C44 C45B 16.6(12) . . . . ?
C42 C43 C44 C45 -13.8(11) . . . . ?
C51 C44 C45 C47 -47.4(13) . . . . ?
C43 C44 C45 C47 144.4(9) . . . . ?
C51 C44 C45 C46 76.7(13) . . . . ?
C43 C44 C45 C46 -91.5(11) . . . . ?
C51 C44 C45 S3 -170.5(9) . . . . ?
C43 C44 C45 S3 21.3(10) . . . . ?
C42 S3 C45 C47 -134.3(9) . . . . ?
C42 S3 C45 C46 98.2(8) . . . . ?
C42 S3 C45 C44 -18.2(7) . . . . ?
C46 C45 C47 C49 -60.3(14) . . . . ?
C44 C45 C47 C49 62.1(12) . . . . ?
S3 C45 C47 C49 176.1(10) . . . . ?
C46 C45 C47 C48 178.2(11) . . . . ?
C44 C45 C47 C48 -59.3(12) . . . . ?
S3 C45 C47 C48 54.6(12) . . . . ?
C46 C45 C47 S4 52.1(12) . . . . ?
C44 C45 C47 S4 174.6(8) . . . . ?
S3 C45 C47 S4 -71.5(10) . . . . ?
C56 S4 C47 C49 -16.8(10) . . . . ?
C56 S4 C47 C45 -131.7(8) . . . . ?
C56 S4 C47 C48 102.0(9) . . . . ?
C45 C47 C49 C50 -45(2) . . . . ?
C48 C47 C49 C50 77.6(19) . . . . ?
S4 C47 C49 C50 -162.4(15) . . . . ?
C45 C47 C49 C55 133.7(15) . . . . ?
C48 C47 C49 C55 -103.6(16) . . . . ?
S4 C47 C49 C55 16.4(17) . . . . ?
C55 C49 C50 C51 -170.4(17) . . . . ?
C47 C49 C50 C51 8(3) . . . . ?
C55 C49 C50 C54 12(3) . . . . ?
C47 C49 C50 C54 -169.1(13) . . . . ?
C43 C44 C51 C50 176.6(12) . . . . ?
C45 C44 C51 C50 11.6(18) . . . . ?
C43 C44 C51 C52 -5(2) . . . . ?
C45 C44 C51 C52 -170.2(11) . . . . ?
C49 C50 C51 C44 10(2) . . . . ?
C54 C50 C51 C44 -172.4(12) . . . . ?
C49 C50 C51 C52 -168.8(16) . . . . ?
C54 C50 C51 C52 9.1(15) . . . . ?
C44 C51 C52 F13 -86.3(14) . . . . ?
C50 C51 C52 F13 92.2(13) . . . . ?
C44 C51 C52 F14 34.7(17) . . . . ?
C50 C51 C52 F14 -146.9(12) . . . . ?
C44 C51 C52 C53 153.4(13) . . . . ?
C50 C51 C52 C53 -28.1(12) . . . . ?
F13 C52 C53 F16 158.0(8) . . . . ?
F14 C52 C53 F16 40.9(10) . . . . ?
C51 C52 C53 F16 -79.8(9) . . . . ?
F13 C52 C53 F15 27.2(9) . . . . ?
F14 C52 C53 F15 -89.8(8) . . . . ?
C51 C52 C53 F15 149.5(8) . . . . ?
F13 C52 C53 C54 -88.1(8) . . . . ?
F14 C52 C53 C54 154.8(8) . . . . ?
C51 C52 C53 C54 34.1(7) . . . . ?
C49 C50 C54 F18 -45(2) . . . . ?
C51 C50 C54 F18 137.2(12) . . . . ?
C49 C50 C54 F17 76(2) . . . . ?
C51 C50 C54 F17 -101.8(13) . . . . ?
C49 C50 C54 C53 -169.4(18) . . . . ?
C51 C50 C54 C53 13.0(13) . . . . ?
F16 C53 C54 F18 -34.9(10) . . . . ?
F15 C53 C54 F18 95.4(9) . . . . ?
C52 C53 C54 F18 -152.7(8) . . . . ?
F16 C53 C54 F17 -151.9(8) . . . . ?
F15 C53 C54 F17 -21.6(10) . . . . ?
C52 C53 C54 F17 90.3(8) . . . . ?
F16 C53 C54 C50 88.4(9) . . . . ?
F15 C53 C54 C50 -141.3(9) . . . . ?
C52 C53 C54 C50 -29.4(8) . . . . ?
C51B C44 C45B C47B 50.8(13) . . . . ?
C43 C44 C45B C47B -142.1(8) . . . . ?
C51B C44 C45B C46B -73.7(14) . . . . ?
C43 C44 C45B C46B 93.4(11) . . . . ?
C51B C44 C45B S3 169.9(9) . . . . ?
C43 C44 C45B S3 -23.0(10) . . . . ?
C42 S3 C45B C44 18.5(8) . . . . ?
C42 S3 C45B C47B 131.6(8) . . . . ?
C42 S3 C45B C46B -103.4(8) . . . . ?
C44 C45B C47B C49B -60.9(11) . . . . ?
C46B C45B C47B C49B 64.1(14) . . . . ?
S3 C45B C47B C49B -175.0(9) . . . . ?
C44 C45B C47B C48B 60.9(12) . . . . ?
C46B C45B C47B C48B -174.1(11) . . . . ?
S3 C45B C47B C48B -53.1(11) . . . . ?
C44 C45B C47B S4 -172.6(7) . . . . ?
C46B C45B C47B S4 -47.5(12) . . . . ?
S3 C45B C47B S4 73.4(9) . . . . ?
C45B C47B C49B C50B 46.5(19) . . . . ?
C48B C47B C49B C50B -76.0(19) . . . . ?
S4 C47B C49B C50B 162.6(15) . . . . ?
C45B C47B C49B C55 -139.9(13) . . . . ?
C48B C47B C49B C55 97.5(15) . . . . ?
S4 C47B C49B C55 -23.8(15) . . . . ?
C55 C49B C50B C51B 175.4(17) . . . . ?
C47B C49B C50B C51B -13(3) . . . . ?
C55 C49B C50B C54B -10(3) . . . . ?
C47B C49B C50B C54B 161.6(13) . . . . ?
C43 C44 C51B C50B 176.8(11) . . . . ?
C45B C44 C51B C50B -18.6(18) . . . . ?
C43 C44 C51B C52B 6(2) . . . . ?
C45B C44 C51B C52B 170.9(11) . . . . ?
C49B C50B C51B C44 -3(2) . . . . ?
C54B C50B C51B C44 -178.2(11) . . . . ?
C49B C50B C51B C52B 169.4(15) . . . . ?
C54B C50B C51B C52B -5.9(15) . . . . ?
C44 C51B C52B F13B -42.2(17) . . . . ?
C50B C51B C52B F13B 146.6(11) . . . . ?
C44 C51B C52B F14B 77.0(15) . . . . ?
C50B C51B C52B F14B -94.2(13) . . . . ?
C44 C51B C52B C53B -163.9(14) . . . . ?
C50B C51B C52B C53B 24.9(12) . . . . ?
F13B C52B C53B F16B 90.6(10) . . . . ?
F14B C52B C53B F16B -24.5(11) . . . . ?
C51B C52B C53B F16B -146.0(9) . . . . ?
F13B C52B C53B F15B -41.3(9) . . . . ?
F14B C52B C53B F15B -156.4(8) . . . . ?
C51B C52B C53B F15B 82.0(9) . . . . ?
F13B C52B C53B C54B -155.4(8) . . . . ?
F14B C52B C53B C54B 89.5(8) . . . . ?
C51B C52B C53B C54B -32.1(8) . . . . ?
C49B C50B C54B F18B -65.0(19) . . . . ?
C51B C50B C54B F18B 109.8(12) . . . . ?
C49B C50B C54B F17B 56(2) . . . . ?
C51B C50B C54B F17B -129.0(12) . . . . ?
C49B C50B C54B C53B 170.6(18) . . . . ?
C51B C50B C54B C53B -14.7(12) . . . . ?
F16B C53B C54B F18B 24.5(10) . . . . ?
F15B C53B C54B F18B 153.9(8) . . . . ?
C52B C53B C54B F18B -95.1(9) . . . . ?
F16B C53B C54B F17B -91.0(9) . . . . ?
F15B C53B C54B F17B 38.5(9) . . . . ?
C52B C53B C54B F17B 149.5(8) . . . . ?
F16B C53B C54B C50B 148.7(9) . . . . ?
F15B C53B C54B C50B -81.8(9) . . . . ?
C52B C53B C54B C50B 29.1(8) . . . . ?
C50 C49 C55 C56 172.4(18) . . . . ?
C47 C49 C55 C56 -6(2) . . . . ?
C50B C49B C55 C56 -171.8(19) . . . . ?
C47B C49B C55 C56 15.8(18) . . . . ?
C49 C55 C56 C57 177.3(13) . . . . ?
C49B C55 C56 C57 -172.3(12) . . . . ?
C49 C55 C56 S4 -8.1(14) . . . . ?
C49B C55 C56 S4 2.3(14) . . . . ?
C47 S4 C56 C55 15.5(8) . . . . ?
C47B S4 C56 C55 -14.5(8) . . . . ?
C47 S4 C56 C57 -169.4(8) . . . . ?
C47B S4 C56 C57 160.5(8) . . . . ?
C55 C56 C57 C58 19.5(14) . . . . ?
S4 C56 C57 C58 -154.8(7) . . . . ?
C55 C56 C57 C62 -160.1(9) . . . . ?
S4 C56 C57 C62 25.6(11) . . . . ?
C62 C57 C58 C59 2.8(13) . . . . ?
C56 C57 C58 C59 -176.8(9) . . . . ?
C57 C58 C59 C60 -1.1(15) . . . . ?
C58 C59 C60 C61 -0.7(16) . . . . ?
C59 C60 C61 C62 0.8(16) . . . . ?
C60 C61 C62 C57 0.9(15) . . . . ?
C58 C57 C62 C61 -2.7(13) . . . . ?
C56 C57 C62 C61 176.9(9) . . . . ?
Dy1 O5 C63 C64 -24.3(11) . . . . ?
Dy1 O5 C63 C66 152.9(5) . . . . ?
O5 C63 C64 C65 -2.1(14) . . . . ?
C66 C63 C64 C65 -179.1(8) . . . . ?
Dy1 O6 C65 C64 27.8(12) . . . . ?
Dy1 O6 C65 C67B -143.0(14) . . . . ?
Dy1 O6 C65 C67 -157.9(13) . . . . ?
C63 C64 C65 O6 0.9(14) . . . . ?
C63 C64 C65 C67B 171.5(14) . . . . ?
C63 C64 C65 C67 -173.1(14) . . . . ?
O5 C63 C66 F21B 70.2(18) . . . . ?
C64 C63 C66 F21B -112.3(18) . . . . ?
O5 C63 C66 F20 -84.4(13) . . . . ?
C64 C63 C66 F20 93.1(14) . . . . ?
O5 C63 C66 F19 42.2(12) . . . . ?
C64 C63 C66 F19 -140.3(10) . . . . ?
O5 C63 C66 F20B -167.2(18) . . . . ?
C64 C63 C66 F20B 10(2) . . . . ?
O5 C63 C66 F21 160.1(12) . . . . ?
C64 C63 C66 F21 -22.4(15) . . . . ?
O5 C63 C66 F19B -52.6(14) . . . . ?
C64 C63 C66 F19B 124.9(14) . . . . ?
O6 C65 C67 C68 163.9(18) . . . . ?
C64 C65 C67 C68 -22(3) . . . . ?
O6 C65 C67 S5 26(2) . . . . ?
C64 C65 C67 S5 -159.9(11) . . . . ?
C70 S5 C67 C65 155.3(17) . . . . ?
C70 S5 C67 C68 14(2) . . . . ?
C65 C67 C68 C69 -164(2) . . . . ?
S5 C67 C68 C69 -26(3) . . . . ?
C67 C68 C69 C76 -165(2) . . . . ?
C67 C68 C69 C70 28(3) . . . . ?
C76 C69 C70 C72 50(3) . . . . ?
C68 C69 C70 C72 -142(2) . . . . ?
C76 C69 C70 C71 -72(3) . . . . ?
C68 C69 C70 C71 96(3) . . . . ?
C76 C69 C70 S5 173.9(18) . . . . ?
C68 C69 C70 S5 -18(3) . . . . ?
C67 S5 C70 C72 125.8(17) . . . . ?
C67 S5 C70 C69 1.3(17) . . . . ?
C67 S5 C70 C71 -112.9(18) . . . . ?
C69 C70 C72 C73 67(2) . . . . ?
C71 C70 C72 C73 -172(2) . . . . ?
S5 C70 C72 C73 -52(2) . . . . ?
C69 C70 C72 C74 -55(2) . . . . ?
C71 C70 C72 C74 65(2) . . . . ?
S5 C70 C72 C74 -174.6(13) . . . . ?
C69 C70 C72 S6 -171.4(14) . . . . ?
C71 C70 C72 S6 -51(2) . . . . ?
S5 C70 C72 S6 69.4(17) . . . . ?
C81 S6 C72 C70 133.8(15) . . . . ?
C81 S6 C72 C73 -104.4(15) . . . . ?
C81 S6 C72 C74 18.5(13) . . . . ?
C70 C72 C74 C75 32(3) . . . . ?
C73 C72 C74 C75 -87(2) . . . . ?
S6 C72 C74 C75 153.8(15) . . . . ?
C70 C72 C74 C80 -138.4(19) . . . . ?
C73 C72 C74 C80 102(2) . . . . ?
S6 C72 C74 C80 -17(2) . . . . ?
C80 C74 C75 C79 -25(3) . . . . ?
C72 C74 C75 C79 166.0(17) . . . . ?
C80 C74 C75 C76 169.2(19) . . . . ?
C72 C74 C75 C76 0(3) . . . . ?
C68 C69 C76 C77 -6(4) . . . . ?
C70 C69 C76 C77 161(2) . . . . ?
C68 C69 C76 C75 179(2) . . . . ?
C70 C69 C76 C75 -13(3) . . . . ?
C74 C75 C76 C77 173.6(18) . . . . ?
C79 C75 C76 C77 6(2) . . . . ?
C74 C75 C76 C69 -11(3) . . . . ?
C79 C75 C76 C69 -179.2(18) . . . . ?
C69 C76 C77 F23 38(4) . . . . ?
C75 C76 C77 F23 -148(2) . . . . ?
C69 C76 C77 F22 -81(3) . . . . ?
C75 C76 C77 F22 93(2) . . . . ?
C69 C76 C77 C78 161(2) . . . . ?
C75 C76 C77 C78 -24.9(19) . . . . ?
F23 C77 C78 F25 20(3) . . . . ?
F22 C77 C78 F25 131(2) . . . . ?
C76 C77 C78 F25 -112(2) . . . . ?
F23 C77 C78 F24 -50(3) . . . . ?
F22 C77 C78 F24 61(3) . . . . ?
C76 C77 C78 F24 177.7(19) . . . . ?
F23 C77 C78 C79 169.9(19) . . . . ?
F22 C77 C78 C79 -79(2) . . . . ?
C76 C77 C78 C79 37.7(19) . . . . ?
C74 C75 C79 F27 -28(3) . . . . ?
C76 C75 C79 F27 139(2) . . . . ?
C74 C75 C79 F26 85(2) . . . . ?
C76 C75 C79 F26 -107.9(19) . . . . ?
C74 C75 C79 C78 -147.4(19) . . . . ?
C76 C75 C79 C78 19.8(18) . . . . ?
F25 C78 C79 F27 -16(3) . . . . ?
F24 C78 C79 F27 60(3) . . . . ?
C77 C78 C79 F27 -163.7(17) . . . . ?
F25 C78 C79 F26 -129(2) . . . . ?
F24 C78 C79 F26 -53(3) . . . . ?
C77 C78 C79 F26 84(2) . . . . ?
F25 C78 C79 C75 113(2) . . . . ?
F24 C78 C79 C75 -171(2) . . . . ?
C77 C78 C79 C75 -34.8(18) . . . . ?
C79 C78 F24 F25 -116(2) . . . . ?
C77 C78 F24 F25 110(2) . . . . ?
C79 C78 F25 F24 111(2) . . . . ?
C77 C78 F25 F24 -105(2) . . . . ?
O6 C65 C67B C68B -151(3) . . . . ?
C64 C65 C67B C68B 38(4) . . . . ?
O6 C65 C67B S5B -17(2) . . . . ?
C64 C65 C67B S5B 171.8(11) . . . . ?
C70B S5B C67B C68B -18(2) . . . . ?
C70B S5B C67B C65 -163.4(17) . . . . ?
C65 C67B C68B C69B 168(3) . . . . ?
S5B C67B C68B C69B 32(3) . . . . ?
C67B C68B C69B C76B 160(5) . . . . ?
C67B C68B C69B C70B -28(4) . . . . ?
C76B C69B C70B C72B -45(4) . . . . ?
C68B C69B C70B C72B 140(2) . . . . ?
C76B C69B C70B C71B 71(4) . . . . ?
C68B C69B C70B C71B -104(3) . . . . ?
C76B C69B C70B S5B -176(3) . . . . ?
C68B C69B C70B S5B 10(3) . . . . ?
C67B S5B C70B C69B 4.9(19) . . . . ?
C67B S5B C70B C72B -118(2) . . . . ?
C67B S5B C70B C71B 113(2) . . . . ?
C69B C70B C72B C73B -70(3) . . . . ?
C71B C70B C72B C73B -178(3) . . . . ?
S5B C70B C72B C73B 54(3) . . . . ?
C69B C70B C72B C74B 39(3) . . . . ?
C71B C70B C72B C74B -69(3) . . . . ?
S5B C70B C72B C74B 163(2) . . . . ?
C69B C70B C72B S6 172.2(17) . . . . ?
C71B C70B C72B S6 64(3) . . . . ?
S5B C70B C72B S6 -64(2) . . . . ?
C81 S6 C72B C70B -133.6(19) . . . . ?
C81 S6 C72B C73B 106(2) . . . . ?
C81 S6 C72B C74B -6(2) . . . . ?
C70B C72B C74B C75B 12(5) . . . . ?
C73B C72B C74B C75B 128(4) . . . . ?
S6 C72B C74B C75B -116(4) . . . . ?
C70B C72B C74B C80 131(2) . . . . ?
C73B C72B C74B C80 -114(2) . . . . ?
S6 C72B C74B C80 2(3) . . . . ?
C80 C74B C75B C76B -164(3) . . . . ?
C72B C74B C75B C76B -52(5) . . . . ?
C80 C74B C75B C79B 77(6) . . . . ?
C72B C74B C75B C79B -171(4) . . . . ?
C68B C69B C76B C75B 171(4) . . . . ?
C70B C69B C76B C75B -1(6) . . . . ?
C68B C69B C76B C77B -9(8) . . . . ?
C70B C69B C76B C77B 179(3) . . . . ?
C74B C75B C76B C69B 48(6) . . . . ?
C79B C75B C76B C69B -163(4) . . . . ?
C74B C75B C76B C77B -132(3) . . . . ?
C79B C75B C76B C77B 17(4) . . . . ?
C69B C76B C77B F22B -55(5) . . . . ?
C75B C76B C77B F22B 126(3) . . . . ?
C69B C76B C77B F23B 44(5) . . . . ?
C75B C76B C77B F23B -135(3) . . . . ?
C69B C76B C77B C78B -156(4) . . . . ?
C75B C76B C77B C78B 24(4) . . . . ?
F22B C77B C78B F25B 54(3) . . . . ?
F23B C77B C78B F25B -39(5) . . . . ?
C76B C77B C78B F25B 177(3) . . . . ?
F22B C77B C78B F24B -88(4) . . . . ?
F23B C77B C78B F24B 179(4) . . . . ?
C76B C77B C78B F24B 36(5) . . . . ?
F22B C77B C78B C79B -176(2) . . . . ?
F23B C77B C78B C79B 91(4) . . . . ?
C76B C77B C78B C79B -53(3) . . . . ?
C74B C75B C79B F26B -59(6) . . . . ?
C76B C75B C79B F26B -178(3) . . . . ?
C74B C75B C79B F27B 167(5) . . . . ?
C76B C75B C79B F27B 48(4) . . . . ?
C74B C75B C79B C78B 66(6) . . . . ?
C76B C75B C79B C78B -53(3) . . . . ?
F25B C78B C79B F26B -83(3) . . . . ?
F24B C78B C79B F26B 19(3) . . . . ?
C77B C78B C79B F26B 165(3) . . . . ?
F25B C78B C79B F27B 52(3) . . . . ?
F24B C78B C79B F27B 154(2) . . . . ?
C77B C78B C79B F27B -60(2) . . . . ?
F25B C78B C79B C75B 174(2) . . . . ?
F24B C78B C79B C75B -83(2) . . . . ?
C77B C78B C79B C75B 63(2) . . . . ?
C75 C74 C80 C81 -165.7(19) . . . . ?
C72 C74 C80 C81 4(3) . . . . ?
C75B C74B C80 C81 136(3) . . . . ?
C72B C74B C80 C81 4(3) . . . . ?
C74 C80 C81 C82 -177.2(17) . . . . ?
C74B C80 C81 C82 163.7(19) . . . . ?
C74 C80 C81 S6 11(2) . . . . ?
C74B C80 C81 S6 -9(3) . . . . ?
C72 S6 C81 C80 -17.8(15) . . . . ?
C72B S6 C81 C80 7.6(15) . . . . ?
C72 S6 C81 C82 169.4(14) . . . . ?
C72B S6 C81 C82 -165.2(15) . . . . ?
C80 C81 C82 C83 10(3) . . . . ?
S6 C81 C82 C83 -178.8(13) . . . . ?
C80 C81 C82 C87 -171.3(19) . . . . ?
S6 C81 C82 C87 0(2) . . . . ?
C87 C82 C83 C84 -4(3) . . . . ?
C81 C82 C83 C84 175.5(16) . . . . ?
C82 C83 C84 C85 5(3) . . . . ?
C83 C84 C85 C86 -2(3) . . . . ?
C84 C85 C86 C87 -2(4) . . . . ?
C85 C86 C87 C82 3(4) . . . . ?
C83 C82 C87 C86 0(3) . . . . ?
C81 C82 C87 C86 -179(2) . . . . ?

#------------------------------------------------------------------------------#
#                                EMBEDDED FILES                                #
#------------------------------------------------------------------------------#
#                                                                              #

#...............................................................................
# .RES SHELXL file: job_sq.res
#...............................................................................

_shelx_res_file                  
;
TITL TAP021 [Space group= P-1]
    job_sq.res
    created by SHELXL-2018/3 at 16:48:19 on 04-Apr-2023
CELL  0.71073  11.6848  18.1410  22.7340   84.532   82.784   77.108
ZERR     2.00   0.0014   0.0020   0.0030    0.005    0.004    0.004
LATT   1
SFAC  C   H   DY  F   N   O   S
UNIT  174  100   2  54   4  12  12
MERG   2
OMIT    -1   1   0
OMIT     1   1   1
OMIT     1   0   1
OMIT    -1   0   1
OMIT     1   2   1
OMIT     0   1   2
OMIT     0   2   0
OMIT     2   5   2
OMIT     2   1   1
OMIT     0  -3   1
OMIT    -2   0   5
OMIT     0   2   1
OMIT     1   5   1
OMIT     2   1   2
OMIT     1   1   3
OMIT     0  -2   3
DFIX 1.53 0.04 C45 C46 C45 C47 C47 C48 C45B C46B C45B C47B C47B C48B
DFIX 1.55 0.04 C54B C50B C53B C54B
DFIX 1.55 0.004 C69 C70 C70 C72 C72 C74 C70 C71 C72 C73
DFIX 1.55 0.004 C69B C70B C70B C72B C72B C74B C70B C71B C72B C73B
DFIX 1.36 0.004 C69B C76B C74B C75B
DFIX 1.50 0.004  C76B C77B C77B C78B C78B C79B C75B C79B
DFIX 1.43 0.004 C75B C76B
DFIX 1.33 0.004 C77 F22 C77 F23 C78 F24 C78 F25 C79 F26 C79 F27
DFIX 1.33 0.004 C77B F22B C77B F23B C78B F24B C78B F25B C79B F26B C79B F27B
DFIX 2.66 0.004 F25B F27B
DFIX 2.15 0.04 F24B F25B
DFIX 1.33 C66 F20B
EADP F13 > C54B
ISOR 0.004 S5 > F27B
EADP C77 C78
EADP F22 F22B F23 F23B F24 F24B F25 F25B F26 F26B F27 F27B
ISOR 0.004 F19 > F21B
ISOR 0.004 F1 > F3C
ISOR 0.004 F10 > F12C
EADP C74B C75B C76B C77B C78B C71B C72B C73B
EADP C71 C72 C73
EADP C74B > C79B
RIGU 0.004 C80 C81
FMAP   2
PLAN   20
SIZE     0.10   0.10   0.32
ACTA
BOND   $H
SHEL 20.0 0.82
CONF
L.S. 25 0   44
TEMP  -123.00
SUMP 1.0 0.00004 1.0 4 1.0 5 1.0 6
SUMP 1.0 0.00004 1.0 7 1.0 8 1.0 9
ABIN
WGHT    0.099300   28.116505
FVAR       0.21511   0.55975   0.65993   0.50659   0.15327   0.34014   0.24030
FVAR       0.24430   0.51540
DY1   3    0.650783    0.543267    0.146542    11.00000    0.02683    0.04190 =
         0.04165   -0.00484    0.00653   -0.01366
S1    7    0.379022    0.406414    0.258817    11.00000    0.03603    0.04015 =
         0.04714    0.00698    0.00172   -0.01529
S2    7    0.077213    0.407875    0.319026    11.00000    0.04191    0.04451 =
         0.05661    0.01094    0.00553   -0.01048
S3    7    0.337323    0.615577    0.315496    11.00000    0.03927    0.05249 =
         0.05332   -0.02168    0.00760   -0.01713
S4    7    0.044946    0.618239    0.386854    11.00000    0.04692    0.06020 =
         0.06549   -0.02811    0.01218   -0.02377
S6    7    0.198128    0.931549    0.232491    11.00000    0.11750    0.06676 =
         0.11093   -0.00773    0.02202    0.00063
PART 1 41.0
F1    4    1.020936    0.358922    0.145539    41.00000    0.02746    0.05711 =
         0.05145   -0.00915    0.00654   -0.01179
F2    4    0.948180    0.266482    0.139777    41.00000    0.06920    0.06806 =
         0.06432   -0.01732    0.00862    0.00698
F3    4    0.976920    0.297278    0.225616    41.00000    0.03825    0.05593 =
         0.05064    0.00668   -0.00686   -0.00136
PART 2 51.0
F1B   4    1.002091    0.342075    0.122836    51.00000    0.04471    0.05516 =
         0.04574   -0.00883    0.00623   -0.00697
F2B   4    0.939714    0.242621    0.168716    51.00000    0.04222    0.04070 =
         0.04724   -0.00158    0.00055    0.00328
F3B   4    0.992043    0.323773    0.215005    51.00000    0.07813    0.08016 =
         0.08193   -0.00634   -0.01171   -0.01735
PART 3 61.0
F1C   4    1.024573    0.372501    0.165644    61.00000    0.05481    0.07592 =
         0.07564   -0.00432   -0.00787   -0.01669
F2C   4    0.947258    0.291123    0.113813    61.00000    0.07663    0.07015 =
         0.07169   -0.00277    0.00724    0.00180
F3C   4    0.966881    0.267247    0.207888    61.00000    0.06912    0.07338 =
         0.07638    0.00266   -0.00766   -0.00769
PART 0
F4    4    0.519096    0.146214    0.415347    11.00000    0.12362    0.06519 =
         0.16595    0.00137   -0.08677   -0.00847
F5    4    0.544938    0.105445    0.328942    11.00000    0.09549    0.06598 =
         0.10215    0.00836    0.03125    0.02817
F6    4    0.415822    0.027771    0.426846    11.00000    0.06397    0.04213 =
         0.09939    0.01927    0.00293   -0.01098
F7    4    0.366990    0.050587    0.337870    11.00000    0.11628    0.07323 =
         0.11714   -0.01810    0.00909   -0.03272
F8    4    0.237552    0.137955    0.465066    11.00000    0.14921    0.05918 =
         0.06659    0.01165    0.03876   -0.01024
F9    4    0.174204    0.105415    0.391947    11.00000    0.13754    0.07077 =
         0.15687    0.03911   -0.05792   -0.06526
PART 1 71.0
F10   4    0.959247    0.626074    0.245139    71.00000    0.01866    0.03207 =
         0.03089    0.00992   -0.00510   -0.00285
F11   4    0.901660    0.713131    0.178781    71.00000    0.05808    0.06417 =
         0.06802    0.00214   -0.00576   -0.02345
F12   4    0.844742    0.743887    0.266930    71.00000    0.07422    0.07815 =
         0.08252   -0.00722   -0.01324   -0.02046
PART 2 81.0
F10B  4    0.953884    0.651030    0.225020    81.00000    0.07040    0.07832 =
         0.07909   -0.00479   -0.00837   -0.02106
F11B  4    0.866239    0.739544    0.190574    81.00000    0.07145    0.07404 =
         0.07950   -0.01197   -0.00645   -0.03169
F12B  4    0.866261    0.700108    0.294635    81.00000    0.04872    0.04768 =
         0.05259    0.00310   -0.00791   -0.01523
PART 3 91.0
SAME 0.004 F10 > F12
F10C  4    0.957755    0.599162    0.260288    91.00000    0.04810    0.06699 =
         0.07141    0.00063   -0.01721   -0.01051
F11C  4    0.922187    0.691019    0.194724    91.00000    0.05680    0.07806 =
         0.07800    0.01236   -0.00679   -0.03637
F12C  4    0.853680    0.719344    0.282416    91.00000    0.04937    0.05814 =
         0.06303   -0.00483   -0.01850   -0.02359
PART 0
PART    1
F19   4    0.963470    0.583615   -0.014419    31.00000    0.04293    0.05091 =
         0.07812   -0.00831    0.02133   -0.00837
F20   4    1.011454    0.620575    0.064340    31.00000    0.05277    0.11241 =
         0.08981   -0.00096   -0.00999   -0.02348
F21   4    0.954014    0.699052   -0.004064    31.00000    0.08354    0.07603 =
         0.08750    0.01920    0.03195   -0.03538
PART    2
SAME 0.004 F19 > F21
F19B  4    1.020423    0.583244    0.057369   -31.00000    0.03596    0.05447 =
         0.06432    0.01341    0.00148   -0.00453
F20B  4    0.970761    0.699589    0.024851   -31.00000    0.08595    0.09168 =
         0.10080   -0.00516    0.00206   -0.03881
F21B  4    0.943741    0.614054   -0.022870   -31.00000    0.07367    0.09340 =
         0.08224    0.00390   -0.00624   -0.01897
PART    0
O1    6    0.808940    0.439748    0.158235    11.00000    0.02629    0.04712 =
         0.04734    0.00888    0.00156   -0.00777
O2    6    0.581208    0.448126    0.202359    11.00000    0.03177    0.04468 =
         0.03702    0.00225    0.00436   -0.01047
O3    6    0.775638    0.594909    0.194863    11.00000    0.03030    0.06411 =
         0.05260   -0.01479    0.00596   -0.01464
O4    6    0.544167    0.594143    0.232671    11.00000    0.03080    0.05049 =
         0.04527   -0.01347    0.00507   -0.01257
O5    6    0.784500    0.578043    0.070113    11.00000    0.03204    0.04583 =
         0.04491    0.00020    0.00698   -0.01297
O6    6    0.577560    0.668607    0.118233    11.00000    0.03670    0.03658 =
         0.07701   -0.00756    0.00588   -0.00875
N1    5    0.630447    0.461393    0.066471    11.00000    0.03028    0.03473 =
         0.03985    0.00116    0.00207   -0.01096
N2    5    0.439819    0.548340    0.125753    11.00000    0.02469    0.04709 =
         0.04109   -0.00315    0.00253   -0.00388
C1    1    0.722518    0.421624    0.034912    11.00000    0.03766    0.04168 =
         0.04702   -0.00219    0.00363   -0.00927
AFIX  43
H1    2    0.797052    0.434787    0.033845    11.00000   -1.20000
AFIX   0
C2    1    0.714608    0.361104    0.003115    11.00000    0.05037    0.03811 =
         0.04720   -0.00538   -0.00028   -0.00153
AFIX  43
H2    2    0.782579    0.334636   -0.019620    11.00000   -1.20000
AFIX   0
C3    1    0.610616    0.340298    0.004702    11.00000    0.06353    0.04401 =
         0.04807   -0.00783   -0.00356   -0.01799
AFIX  43
H3    2    0.605122    0.298454   -0.016129    11.00000   -1.20000
AFIX   0
C4    1    0.509810    0.381202    0.037588    11.00000    0.04655    0.04047 =
         0.04096    0.00605   -0.00703   -0.01989
C5    1    0.394842    0.363268    0.042161    11.00000    0.06383    0.05528 =
         0.05079   -0.00030   -0.01276   -0.03163
AFIX  43
H5    2    0.384815    0.321239    0.022928    11.00000   -1.20000
AFIX   0
C6    1    0.301422    0.405286    0.073330    11.00000    0.04455    0.07434 =
         0.05104    0.01206   -0.01304   -0.03328
AFIX  43
H6    2    0.226963    0.391517    0.076444    11.00000   -1.20000
AFIX   0
C7    1    0.311432    0.469862    0.101751    11.00000    0.03450    0.06630 =
         0.04363    0.00823   -0.00609   -0.01731
C8    1    0.216448    0.516504    0.131704    11.00000    0.03393    0.08763 =
         0.04884    0.00502   -0.00738   -0.01944
AFIX  43
H8    2    0.139851    0.505875    0.134552    11.00000   -1.20000
AFIX   0
C9    1    0.233320    0.577928    0.157173    11.00000    0.02965    0.07882 =
         0.05398   -0.00163    0.00088    0.00532
AFIX  43
H9    2    0.168249    0.610695    0.177244    11.00000   -1.20000
AFIX   0
C10   1    0.347163    0.592476    0.153588    11.00000    0.03453    0.05952 =
         0.05042   -0.00985   -0.00159   -0.00375
AFIX  43
H10   2    0.357982    0.635194    0.171647    11.00000   -1.20000
AFIX   0
C11   1    0.422970    0.488597    0.098757    11.00000    0.03473    0.04107 =
         0.03626    0.00584   -0.00515   -0.01217
C12   1    0.524371    0.442266    0.066523    11.00000    0.03357    0.03198 =
         0.03065    0.00952   -0.00389   -0.00797
C13   1    0.816357    0.372583    0.177552    11.00000    0.03448    0.04935 =
         0.03998   -0.00227    0.00288   -0.00740
C14   1    0.728431    0.337546    0.205876    11.00000    0.04583    0.04125 =
         0.05399   -0.00094    0.01278   -0.01289
AFIX  43
H14   2    0.747005    0.284836    0.217230    11.00000   -1.20000
AFIX   0
C15   1    0.612319    0.378877    0.218014    11.00000    0.03441    0.04583 =
         0.03455   -0.00084    0.00127   -0.01478
C16   1    0.941000    0.323744    0.170073    11.00000    0.04911    0.05494 =
         0.06034    0.00820    0.00911   -0.00125
C17   1    0.518445    0.345086    0.251622    11.00000    0.03689    0.04338 =
         0.04452   -0.00282    0.00394   -0.01647
C18   1    0.524209    0.276272    0.280554    11.00000    0.03769    0.03679 =
         0.05799   -0.00457    0.00529   -0.01435
AFIX  43
H18   2    0.594960    0.238441    0.281152    11.00000   -1.20000
AFIX   0
C19   1    0.412122    0.265842    0.310524    11.00000    0.03840    0.03785 =
         0.05544   -0.00198    0.00410   -0.01428
C20   1    0.310633    0.327078    0.289397    11.00000    0.03796    0.04832 =
         0.06111    0.00014    0.00916   -0.02092
C21   1    0.262861    0.296854    0.237330    11.00000    0.06124    0.06552 =
         0.04880   -0.01171    0.00131   -0.01906
AFIX 137
H21A  2    0.327862    0.281499    0.206306    11.00000   -1.50000
H21B  2    0.202107    0.336961    0.220721    11.00000   -1.50000
H21C  2    0.228641    0.253141    0.252296    11.00000   -1.50000
AFIX   0
C22   1    0.259514    0.383196    0.389969    11.00000    0.07284    0.04350 =
         0.04685    0.00057   -0.00654   -0.02191
AFIX 137
H22A  2    0.333497    0.351037    0.401589    11.00000   -1.50000
H22B  2    0.200024    0.388707    0.424626    11.00000   -1.50000
H22C  2    0.273103    0.433230    0.374662    11.00000   -1.50000
AFIX   0
C23   1    0.215617    0.346639    0.341554    11.00000    0.04425    0.04102 =
         0.05414    0.00531    0.00502   -0.01238
C24   1    0.178148    0.273344    0.367508    11.00000    0.04092    0.03775 =
         0.04873    0.00707    0.00298   -0.01309
C25   1    0.266251    0.210483    0.374731    11.00000    0.04190    0.03544 =
         0.04956    0.00275    0.00266   -0.01269
C26   1    0.385724    0.209223    0.349418    11.00000    0.03959    0.03548 =
         0.05336   -0.00446    0.00565   -0.01413
C27   1    0.464870    0.136950    0.370073    11.00000    0.04174    0.04324 =
         0.07084    0.00119    0.00747   -0.00975
C28   1    0.379152    0.084878    0.390802    11.00000    0.07425    0.04393 =
         0.13501    0.01982    0.01811   -0.01192
C29   1    0.259574    0.135200    0.405904    11.00000    0.04651    0.04063 =
         0.06202   -0.00149    0.00834   -0.01847
C30   1    0.054945    0.281691    0.380539    11.00000    0.04337    0.05006 =
         0.05417    0.00763    0.00703   -0.01930
AFIX  43
H30   2    0.020044    0.243885    0.402961    11.00000   -1.20000
AFIX   0
C31   1   -0.009677    0.347632    0.358668    11.00000    0.04223    0.04820 =
         0.04566    0.00608    0.00284   -0.01465
C32   1   -0.138921    0.371180    0.362316    11.00000    0.03982    0.04654 =
         0.04038   -0.00328    0.00209   -0.00512
C33   1   -0.208958    0.328474    0.397060    11.00000    0.04175    0.07002 =
         0.06034    0.00548    0.00411   -0.01204
AFIX  43
H33   2   -0.172556    0.284428    0.419396    11.00000   -1.20000
AFIX   0
C34   1   -0.331824    0.348156    0.400323    11.00000    0.04363    0.07975 =
         0.06817   -0.01220    0.00960   -0.01926
AFIX  43
H34   2   -0.378553    0.318114    0.424752    11.00000   -1.20000
AFIX   0
C35   1   -0.383522    0.410551    0.368260    11.00000    0.03996    0.07792 =
         0.05866   -0.01913   -0.00884   -0.00069
AFIX  43
H35   2   -0.467162    0.424490    0.370023    11.00000   -1.20000
AFIX   0
C36   1   -0.315505    0.453920    0.333103    11.00000    0.05815    0.07238 =
         0.05500   -0.00976   -0.01707    0.00090
AFIX  43
H36   2   -0.352489    0.497701    0.310677    11.00000   -1.20000
AFIX   0
C37   1   -0.193625    0.434327    0.330111    11.00000    0.04957    0.05556 =
         0.04765   -0.00590   -0.00021   -0.00473
AFIX  43
H37   2   -0.147483    0.464705    0.305651    11.00000   -1.20000
AFIX   0
C38   1    0.758936    0.642040    0.233546    11.00000    0.03291    0.06655 =
         0.05024   -0.01249    0.00374   -0.01730
C39   1    0.657229    0.668543    0.269458    11.00000    0.04144    0.06346 =
         0.06220   -0.02633    0.00335   -0.02110
AFIX  43
H39   2    0.656907    0.705500    0.296442    11.00000   -1.20000
AFIX   0
C40   1    0.553694    0.642233    0.267181    11.00000    0.03369    0.04705 =
         0.04349   -0.00868    0.00160   -0.01078
C41   1    0.868827    0.670627    0.240141    11.00000    0.04861    0.15418 =
         0.07678   -0.05249    0.01774   -0.04832
C42   1    0.449996    0.666470    0.310164    11.00000    0.03771    0.04737 =
         0.04783   -0.01460    0.00322   -0.01577
C43   1    0.425916    0.727352    0.344311    11.00000    0.04783    0.04511 =
         0.05052   -0.01311    0.01335   -0.02019
AFIX  43
H43   2    0.480133    0.758852    0.346165    11.00000   -1.20000
AFIX   0
C44   1    0.311924    0.738906    0.376740    11.00000    0.05051    0.04648 =
         0.05552   -0.01993    0.01773   -0.02238
PART    1 10.5
F13   4    0.354561    0.832340    0.485747    10.50000    0.06437    0.04674 =
         0.05493   -0.01104    0.01152   -0.02314
F14   4    0.376082    0.882555    0.396279    10.50000    0.06437    0.04674 =
         0.05493   -0.01104    0.01152   -0.02314
F15   4    0.208406    0.953242    0.499544    10.50000    0.06437    0.04674 =
         0.05493   -0.01104    0.01152   -0.02314
F16   4    0.151430    0.955938    0.400740    10.50000    0.06437    0.04674 =
         0.05493   -0.01104    0.01152   -0.02314
F17   4    0.090438    0.852421    0.532234    10.50000    0.06437    0.04674 =
         0.05493   -0.01104    0.01152   -0.02314
F18   4   -0.020967    0.899600    0.462746    10.50000    0.06437    0.04674 =
         0.05493   -0.01104    0.01152   -0.02314
C45   1    0.229714    0.691144    0.353676    10.50000    0.06437    0.04674 =
         0.05493   -0.01104    0.01152   -0.02314
C46   1    0.156509    0.738239    0.304730    10.50000    0.06437    0.04674 =
         0.05493   -0.01104    0.01152   -0.02314
AFIX 137
H46A  2    0.104156    0.708553    0.292469    10.50000   -1.50000
H46B  2    0.210219    0.750555    0.270361    10.50000   -1.50000
H46C  2    0.109145    0.785206    0.320599    10.50000   -1.50000
AFIX   0
C47   1    0.153605    0.666098    0.408404    10.50000    0.06437    0.04674 =
         0.05493   -0.01104    0.01152   -0.02314
C48   1    0.229173    0.617171    0.455463    10.50000    0.06437    0.04674 =
         0.05493   -0.01104    0.01152   -0.02314
AFIX 137
H48A  2    0.270282    0.568906    0.439374    10.50000   -1.50000
H48B  2    0.177623    0.607413    0.491472    10.50000   -1.50000
H48C  2    0.287231    0.644364    0.465197    10.50000   -1.50000
AFIX   0
C49   1    0.078141    0.737585    0.434975    10.50000    0.06437    0.04674 =
         0.05493   -0.01104    0.01152   -0.02314
C50   1    0.133085    0.794341    0.440094    10.50000    0.06437    0.04674 =
         0.05493   -0.01104    0.01152   -0.02314
C51   1    0.252446    0.791818    0.414512    10.50000    0.06437    0.04674 =
         0.05493   -0.01104    0.01152   -0.02314
C52   1    0.298464    0.853851    0.437256    10.50000    0.06437    0.04674 =
         0.05493   -0.01104    0.01152   -0.02314
C53   1    0.186383    0.914454    0.450499    10.50000    0.06437    0.04674 =
         0.05493   -0.01104    0.01152   -0.02314
C54   1    0.089885    0.864758    0.472357    10.50000    0.06437    0.04674 =
         0.05493   -0.01104    0.01152   -0.02314
PART    2 10.5
SAME 0.004 F13 > C54
F13B  4    0.415513    0.852419    0.431800    10.50000    0.06437    0.04674 =
         0.05493   -0.01104    0.01152   -0.02314
F14B  4    0.284812    0.921025    0.380735    10.50000    0.06437    0.04674 =
         0.05493   -0.01104    0.01152   -0.02314
F15B  4    0.280064    0.843691    0.529591    10.50000    0.06437    0.04674 =
         0.05493   -0.01104    0.01152   -0.02314
F16B  4    0.194491    0.966635    0.484439    10.50000    0.06437    0.04674 =
         0.05493   -0.01104    0.01152   -0.02314
F17B  4    0.055575    0.849912    0.531380    10.50000    0.06437    0.04674 =
         0.05493   -0.01104    0.01152   -0.02314
F18B  4    0.020948    0.920723    0.451324    10.50000    0.06437    0.04674 =
         0.05493   -0.01104    0.01152   -0.02314
C45B  1    0.260411    0.668531    0.379493    10.50000    0.06437    0.04674 =
         0.05493   -0.01104    0.01152   -0.02314
C46B  1    0.284247    0.613647    0.435847    10.50000    0.06437    0.04674 =
         0.05493   -0.01104    0.01152   -0.02314
AFIX 137
H46D  2    0.260277    0.642132    0.471494    10.50000   -1.50000
H46E  2    0.368637    0.590289    0.434097    10.50000   -1.50000
H46F  2    0.238804    0.574039    0.437356    10.50000   -1.50000
AFIX   0
C47B  1    0.129188    0.699899    0.373832    10.50000    0.06437    0.04674 =
         0.05493   -0.01104    0.01152   -0.02314
C48B  1    0.108882    0.747511    0.314000    10.50000    0.06437    0.04674 =
         0.05493   -0.01104    0.01152   -0.02314
AFIX 137
H48D  2    0.166919    0.779684    0.305372    10.50000   -1.50000
H48E  2    0.029053    0.779420    0.316936    10.50000   -1.50000
H48F  2    0.117876    0.713434    0.281988    10.50000   -1.50000
AFIX   0
C49B  1    0.078668    0.748117    0.426305    10.50000    0.06437    0.04674 =
         0.05493   -0.01104    0.01152   -0.02314
C50B  1    0.140632    0.798000    0.439099    10.50000    0.06437    0.04674 =
         0.05493   -0.01104    0.01152   -0.02314
C51B  1    0.259828    0.794816    0.412817    10.50000    0.06437    0.04674 =
         0.05493   -0.01104    0.01152   -0.02314
C52B  1    0.300453    0.864499    0.425097    10.50000    0.06437    0.04674 =
         0.05493   -0.01104    0.01152   -0.02314
C53B  1    0.223033    0.890410    0.481639    10.50000    0.06437    0.04674 =
         0.05493   -0.01104    0.01152   -0.02314
C54B  1    0.102381    0.865429    0.474973    10.50000    0.06437    0.04674 =
         0.05493   -0.01104    0.01152   -0.02314
PART    0
C55   1   -0.040056    0.735999    0.449779    11.00000    0.04428    0.05933 =
         0.06012   -0.01986    0.00798   -0.01406
AFIX  43
H55   2   -0.095040    0.774568    0.470115    11.00000   -1.20000
AFIX   0
C56   1   -0.069366    0.673566    0.432224    11.00000    0.04194    0.04002 =
         0.06777   -0.01835    0.00934   -0.01751
C57   1   -0.184540    0.653634    0.443182    11.00000    0.04509    0.07322 =
         0.04084   -0.00987    0.00673   -0.02363
C58   1   -0.286307    0.707618    0.457766    11.00000    0.04799    0.07283 =
         0.05600    0.00114    0.00697   -0.01936
AFIX  43
H58   2   -0.281272    0.759041    0.458660    11.00000   -1.20000
AFIX   0
C59   1   -0.394786    0.688022    0.471007    11.00000    0.04335    0.10686 =
         0.06740   -0.00399    0.00474   -0.02434
AFIX  43
H59   2   -0.463586    0.725346    0.481625    11.00000   -1.20000
AFIX   0
C60   1   -0.401752    0.613661    0.468596    11.00000    0.05133    0.11392 =
         0.06198    0.00115    0.00318   -0.04215
AFIX  43
H60   2   -0.475890    0.599645    0.478078    11.00000   -1.20000
AFIX   0
C61   1   -0.302839    0.559310    0.452644    11.00000    0.07280    0.09227 =
         0.06293   -0.00625    0.00265   -0.04993
AFIX  43
H61   2   -0.309255    0.508332    0.450683    11.00000   -1.20000
AFIX   0
C62   1   -0.194518    0.578691    0.439512    11.00000    0.06027    0.08041 =
         0.05763   -0.01707    0.00417   -0.03513
AFIX  43
H62   2   -0.126549    0.541222    0.427960    11.00000   -1.20000
AFIX   0
C63   1    0.810932    0.641460    0.057779    11.00000    0.04554    0.04372 =
         0.04200    0.01029   -0.00718   -0.01822
C64   1    0.745717    0.711739    0.070794    11.00000    0.05557    0.04266 =
         0.06611    0.00544   -0.00843   -0.02519
AFIX  43
H64   2    0.778852    0.754964    0.059557    11.00000   -1.20000
AFIX   0
C65   1    0.630362    0.721401    0.100533    11.00000    0.05788    0.04360 =
         0.05385   -0.00592   -0.00356   -0.01579
C66   1    0.937393    0.633650    0.026013    11.00000    0.05218    0.09368 =
         0.05463    0.01530   -0.00652   -0.04777
PART   1 10.5
S5    7    0.436791    0.799573    0.167172    10.50000    0.05893    0.03544 =
         0.06054    0.00353    0.00301   -0.00614

C67   1    0.555298    0.797370    0.108596    10.50000    0.05894    0.05350 =
         0.05826   -0.00515   -0.00934   -0.01239
C68   1    0.611210    0.865063    0.105265    10.50000    0.05620    0.05514 =
         0.05872   -0.00646   -0.00758   -0.01070
AFIX  43
H68   2    0.689518    0.867868    0.089566    10.50000   -1.20000
AFIX   0
C69   1    0.521750    0.924207    0.130675    10.50000    0.06683    0.05961 =
         0.06324   -0.00196   -0.00653   -0.01082
C70   1    0.427054    0.899981    0.177990    10.50000    0.08302    0.07850 =
         0.08201   -0.00727   -0.00877   -0.01505
C71   1    0.466379    0.904192    0.240026    10.50000    0.10102    0.09883 =
         0.09755   -0.00651   -0.00714   -0.01858
AFIX 133
H71A  2    0.455028    0.957390    0.248700    10.50000   -1.50000
H71B  2    0.549993    0.879549    0.240265    10.50000   -1.50000
H71C  2    0.418966    0.878299    0.270316    10.50000   -1.50000
AFIX   0
C72   1    0.300993    0.948928    0.174009    10.50000    0.10102    0.09883 =
         0.09755   -0.00651   -0.00714   -0.01858
C73   1    0.256332    0.934700    0.115549    10.50000    0.10102    0.09883 =
         0.09755   -0.00651   -0.00714   -0.01858
AFIX 133
H73A  2    0.297362    0.884572    0.102882    10.50000   -1.50000
H73B  2    0.272241    0.973641    0.084573    10.50000   -1.50000
H73C  2    0.171170    0.936896    0.122249    10.50000   -1.50000
AFIX   0
C74   1    0.313576    1.031590    0.177973    10.50000    0.06248    0.05760 =
         0.06207   -0.00354    0.00100   -0.00976
C75   1    0.426545    1.054984    0.152901    10.50000    0.05698    0.04929 =
         0.04803   -0.00265   -0.00234   -0.00741
C76   1    0.527628    1.000841    0.124036    10.50000    0.06485    0.05773 =
         0.05968   -0.00337   -0.00432   -0.01097
C77   1    0.618052    1.034822    0.098472    10.50000    0.08596    0.08142 =
         0.08643   -0.00607   -0.00743   -0.01689
C78   1    0.533482    1.121100    0.088822    10.50000    0.08596    0.08142 =
         0.08643   -0.00607   -0.00743   -0.01689
C79   1    0.444420    1.131498    0.141558    10.50000    0.05973    0.05497 =
         0.05526   -0.00747   -0.00958   -0.00711
F22   4    0.699744    1.030965    0.135306    10.50000    0.14392    0.13022 =
         0.13907   -0.00860   -0.00354   -0.03032
F23   4    0.689833    1.013486    0.050083    10.50000    0.14392    0.13022 =
         0.13907   -0.00860   -0.00354   -0.03032
F24   4    0.589755    1.174895    0.065875    10.50000    0.14392    0.13022 =
         0.13907   -0.00860   -0.00354   -0.03032
F25   4    0.517119    1.150184    0.033973    10.50000    0.14392    0.13022 =
         0.13907   -0.00860   -0.00354   -0.03032
F26   4    0.468876    1.154473    0.191706    10.50000    0.14392    0.13022 =
         0.13907   -0.00860   -0.00354   -0.03032
F27   4    0.357742    1.189858    0.128691    10.50000    0.14392    0.13022 =
         0.13907   -0.00860   -0.00354   -0.03032
PART   2 10.5
rem SAME 0.04 S5 > F27
S5B   7    0.419587    0.801934    0.147609    10.50000    0.08138    0.06372 =
         0.08077   -0.01933   -0.00833    0.00376
C67B  1    0.573406    0.797227    0.120186    10.50000    0.06194    0.05700 =
         0.06060   -0.00435   -0.00886   -0.01079
C68B  1    0.577208    0.867629    0.092824    10.50000    0.06892    0.06384 =
         0.06759   -0.00559   -0.00792   -0.01383
AFIX  43
H68B  2    0.633765    0.872171    0.059552    10.50000   -1.20000
AFIX   0
C69B  1    0.500489    0.931681    0.112790    10.50000    0.09294    0.08718 =
         0.08907   -0.00551   -0.00994   -0.01723
C70B  1    0.388540    0.904567    0.141822    10.50000    0.07790    0.07221 =
         0.07419   -0.00650   -0.00842   -0.00883
C71B  1    0.304546    0.933321    0.092989    10.50000    0.13678    0.13510 =
         0.13617   -0.01004   -0.01383   -0.02818
AFIX 133
H71D  2    0.346411    0.957433    0.059113    10.50000   -1.50000
H71E  2    0.235809    0.970264    0.109056    10.50000   -1.50000
H71F  2    0.278313    0.890447    0.079925    10.50000   -1.50000
AFIX   0
C72B  1    0.345965    0.948921    0.198304    10.50000    0.13678    0.13510 =
         0.13617   -0.01004   -0.01383   -0.02818
C73B  1    0.433693    0.921419    0.245606    10.50000    0.13678    0.13510 =
         0.13617   -0.01004   -0.01383   -0.02818
AFIX 133
H73D  2    0.510755    0.897173    0.226139    10.50000   -1.50000
H73E  2    0.403693    0.884841    0.274614    10.50000   -1.50000
H73F  2    0.442097    0.964855    0.265973    10.50000   -1.50000
AFIX   0
C74B  1    0.362426    1.031551    0.184491    10.50000    0.13678    0.13510 =
         0.13617   -0.01004   -0.01383   -0.02818
C75B  1    0.387312    1.065823    0.129993    10.50000    0.13678    0.13510 =
         0.13617   -0.01004   -0.01383   -0.02818
C76B  1    0.486878    1.008369    0.110766    10.50000    0.13678    0.13510 =
         0.13617   -0.01004   -0.01383   -0.02818
C77B  1    0.578776    1.052578    0.086246    10.50000    0.13678    0.13510 =
         0.13617   -0.01004   -0.01383   -0.02818
C78B  1    0.541687    1.125325    0.117195    10.50000    0.13678    0.13510 =
         0.13617   -0.01004   -0.01383   -0.02818
C79B  1    0.420830    1.135242    0.097464    10.50000    0.13678    0.13510 =
         0.13617   -0.01004   -0.01383   -0.02818
F22B  4    0.685205    1.037000    0.105482    10.50000    0.14392    0.13022 =
         0.13907   -0.00860   -0.00354   -0.03032
F23B  4    0.625656    1.021919    0.035300    10.50000    0.14392    0.13022 =
         0.13907   -0.00860   -0.00354   -0.03032
F24B  4    0.493727    1.157493    0.167528    10.50000    0.14392    0.13022 =
         0.13907   -0.00860   -0.00354   -0.03032
F25B  4    0.622521    1.166601    0.099560    10.50000    0.14392    0.13022 =
         0.13907   -0.00860   -0.00354   -0.03032
F26B  4    0.325748    1.183670    0.120143    10.50000    0.14392    0.13022 =
         0.13907   -0.00860   -0.00354   -0.03032
F27B  4    0.458892    1.136434    0.039596    10.50000    0.14392    0.13022 =
         0.13907   -0.00860   -0.00354   -0.03032
PART    0
C80   1    0.225075    1.071929    0.212335    11.00000    0.19619    0.05723 =
         0.12128   -0.02236    0.04887    0.00921
AFIX  43
H80   2    0.217013    1.124295    0.217370    11.00000   -1.20000
AFIX   0
C81   1    0.144323    1.028204    0.240539    11.00000    0.14704    0.07746 =
         0.08912   -0.01107    0.01461    0.01207
C82   1    0.036093    1.054971    0.278684    11.00000    0.11730    0.10046 =
         0.07841   -0.00648   -0.00698    0.01693
C83   1   -0.007775    1.129222    0.284614    11.00000    0.12542    0.10970 =
         0.12451   -0.03651    0.01424    0.02484
AFIX  43
H83   2    0.035424    1.165136    0.265736    11.00000   -1.20000
AFIX   0
C84   1   -0.116812    1.154710    0.318376    11.00000    0.12148    0.13153 =
         0.12872   -0.05353   -0.01829    0.01537
AFIX  43
H84   2   -0.149646    1.207449    0.319768    11.00000   -1.20000
AFIX   0
C85   1   -0.175211    1.102973    0.349191    11.00000    0.09799    0.13731 =
         0.13021   -0.04298    0.00286   -0.00074
AFIX  43
H85   2   -0.247663    1.119803    0.372932    11.00000   -1.20000
AFIX   0
C86   1   -0.130150    1.028797    0.345820    11.00000    0.14670    0.16822 =
         0.17980   -0.01831    0.05712    0.02562
AFIX  43
H86   2   -0.169318    0.992946    0.368195    11.00000   -1.20000
AFIX   0
C87   1   -0.028205    1.004530    0.310373    11.00000    0.13578    0.11716 =
         0.18717   -0.00607    0.05219   -0.00565
AFIX  43
H87   2    0.000308    0.951638    0.307002    11.00000   -1.20000
AFIX   0
HKLF    4


REM  TAP021 [Space group= P-1]
REM wR2 = 0.2111, GooF = S = 1.060, Restrained GooF = 1.059 for all data
REM R1 = 0.0786 for 14634 Fo > 4sig(Fo) and 0.0947 for all 17626 data
REM 1317 parameters refined using 479 restraints

END

WGHT      0.0975     28.2286

REM Highest difference peak  2.244,  deepest hole -2.151,  1-sigma level  0.137
Q1    1   0.6962  0.5354  0.1787  11.00000  0.05    2.24
Q2    1   0.4120  0.1246  0.4719  11.00000  0.05    2.13
Q3    1   0.6384  0.5927  0.1331  11.00000  0.05    1.77
Q4    1   0.6060  0.5548  0.1120  11.00000  0.05    1.70
Q5    1   0.6651  0.4931  0.1566  11.00000  0.05    1.53
Q6    1   0.2561  0.0824  0.3681  11.00000  0.05    1.46
Q7    1   0.5254  1.0391  0.0041  11.00000  0.05    1.27
Q8    1   0.3329  0.8183  0.4979  11.00000  0.05    1.07
Q9    1  -0.0283  0.9001  0.4425  11.00000  0.05    1.06
Q10   1   0.1801  0.9567  0.4130  11.00000  0.05    0.99
Q11   1   0.3603  0.8897  0.3803  11.00000  0.05    0.98
Q12   1   0.0428  0.6025  0.4491  11.00000  0.05    0.92
Q13   1   0.5832  0.1476  0.3773  11.00000  0.05    0.88
Q14   1   0.3143  1.1437  0.0475  11.00000  0.05    0.88
Q15   1  -0.0026  0.9064  0.4827  11.00000  0.05    0.87
Q16   1   0.9994  0.6743  0.0650  11.00000  0.05    0.87
Q17   1   0.6637  1.0150  0.0363  11.00000  0.05    0.85
Q18   1   0.3976  0.1024  0.4273  11.00000  0.05    0.81
Q19   1   1.0402  0.5327  0.0221  11.00000  0.05    0.80
Q20   1   0.3009  0.6807  0.2699  11.00000  0.05    0.79
;

_shelx_res_checksum              16202

# ............... End of .HKL file ........................................... #
#------------------------------------------------------------------------------#

#...............................................................................
# .FAB SHELXL file: job_sq.fab
#...............................................................................

_shelx_fab_file                  
;
    2    0    0      5.05      0.00
    3    0    0     -1.89      0.00
    4    0    0     -1.28      0.00
    5    0    0      0.24      0.00
    6    0    0      1.29      0.00
    7    0    0      1.47      0.00
    8    0    0     -0.83      0.00
    9    0    0     -0.76      0.00
   10    0    0      0.28      0.00
   11    0    0      0.95      0.00
   12    0    0      0.49      0.00
   13    0    0     -1.87      0.00
   14    0    0     -1.35      0.00
  -14    1    0     -1.21      0.00
  -13    1    0     -1.44      0.00
  -12    1    0      0.05      0.00
  -11    1    0      0.19      0.00
  -10    1    0      0.01      0.00
   -9    1    0     -0.70      0.00
   -8    1    0     -1.07      0.00
   -7    1    0      0.94      0.00
   -6    1    0      0.49      0.00
   -5    1    0      1.19      0.00
   -4    1    0      0.94      0.00
   -3    1    0      1.12      0.00
   -2    1    0     -0.36      0.00
    1    1    0     33.20      0.00
    2    1    0     11.56      0.00
    3    1    0      1.73      0.00
    4    1    0     -1.94      0.00
    5    1    0     -1.40      0.00
    6    1    0      2.29      0.00
    7    1    0      1.64      0.00
    8    1    0     -0.36      0.00
    9    1    0     -0.67      0.00
   10    1    0     -0.14      0.00
   11    1    0      0.37      0.00
   12    1    0      0.73      0.00
   13    1    0     -0.90      0.00
   14    1    0     -0.48      0.00
  -14    2    0     -0.79      0.00
  -13    2    0      0.06      0.00
  -12    2    0      0.82      0.00
  -11    2    0     -0.50      0.00
  -10    2    0     -1.33      0.00
   -9    2    0     -1.18      0.00
   -8    2    0     -0.66      0.00
   -7    2    0      0.77      0.00
   -6    2    0      0.13      0.00
   -5    2    0      0.82      0.00
   -4    2    0      0.99      0.00
   -3    2    0      4.41      0.00
   -2    2    0      1.89      0.00
   -1    2    0     14.58      0.00
    1    2    0     -5.13      0.00
    2    2    0      5.49      0.00
    3    2    0      5.53      0.00
    4    2    0     -0.08      0.00
    5    2    0     -2.00      0.00
    6    2    0      2.59      0.00
    7    2    0      1.29      0.00
    8    2    0     -0.20      0.00
    9    2    0     -0.43      0.00
   10    2    0     -0.01      0.00
   11    2    0     -0.59      0.00
   12    2    0     -0.01      0.00
   13    2    0     -0.40      0.00
   14    2    0      0.36      0.00
  -14    3    0     -0.46      0.00
  -13    3    0      0.65      0.00
  -12    3    0      1.52      0.00
  -11    3    0     -0.22      0.00
  -10    3    0     -2.00      0.00
   -9    3    0     -1.91      0.00
   -8    3    0     -0.09      0.00
   -7    3    0      1.37      0.00
   -6    3    0      0.17      0.00
   -5    3    0     -0.12      0.00
   -4    3    0     -0.64      0.00
   -3    3    0      2.45      0.00
   -2    3    0      2.63      0.00
   -1    3    0      1.79      0.00
    0    3    0    -20.91      0.00
    1    3    0    -28.89      0.00
    2    3    0     -6.34      0.00
    3    3    0      2.42      0.00
    4    3    0      0.40      0.00
    5    3    0     -0.81      0.00
    6    3    0      1.96      0.00
    7    3    0      0.63      0.00
    8    3    0     -0.44      0.00
    9    3    0     -0.46      0.00
   10    3    0      0.34      0.00
   11    3    0     -0.54      0.00
   12    3    0     -0.28      0.00
   13    3    0     -0.55      0.00
   14    3    0      0.27      0.00
   15    3    0     -0.33      0.00
  -13    4    0      0.37      0.00
  -12    4    0      0.79      0.00
  -11    4    0     -0.15      0.00
  -10    4    0     -1.09      0.00
   -9    4    0     -1.60      0.00
   -8    4    0      0.18      0.00
   -7    4    0      1.71      0.00
   -6    4    0      0.35      0.00
   -5    4    0     -0.71      0.00
   -4    4    0     -1.42      0.00
   -3    4    0     -0.30      0.00
   -2    4    0     -0.38      0.00
   -1    4    0     -5.81      0.00
    0    4    0    -25.08      0.00
    1    4    0    -24.74      0.00
    2    4    0     -8.86      0.00
    3    4    0     -2.46      0.00
    4    4    0     -1.48      0.00
    5    4    0      0.86      0.00
    6    4    0      1.25      0.00
    7    4    0      0.51      0.00
    8    4    0     -0.67      0.00
    9    4    0     -0.61      0.00
   10    4    0      0.04      0.00
   11    4    0      0.07      0.00
   12    4    0      0.18      0.00
   13    4    0     -0.46      0.00
   14    4    0      0.00      0.00
   15    4    0      0.22      0.00
  -13    5    0      0.28      0.00
  -12    5    0     -0.06      0.00
  -11    5    0     -0.47      0.00
  -10    5    0      0.15      0.00
   -9    5    0     -0.38      0.00
   -8    5    0      0.39      0.00
   -7    5    0      0.98      0.00
   -6    5    0      0.13      0.00
   -5    5    0     -0.51      0.00
   -4    5    0     -1.07      0.00
   -3    5    0     -0.61      0.00
   -2    5    0     -1.26      0.00
   -1    5    0     -6.68      0.00
    0    5    0    -15.34      0.00
    1    5    0    -11.14      0.00
    2    5    0     -3.79      0.00
    3    5    0     -2.72      0.00
    4    5    0     -1.96      0.00
    5    5    0      1.48      0.00
    6    5    0      0.55      0.00
    7    5    0      1.16      0.00
    8    5    0     -0.18      0.00
    9    5    0     -0.24      0.00
   10    5    0     -0.51      0.00
   11    5    0      0.41      0.00
   12    5    0      0.13      0.00
   13    5    0     -0.46      0.00
   14    5    0     -0.21      0.00
   15    5    0      0.76      0.00
  -13    6    0      0.16      0.00
  -12    6    0      0.03      0.00
  -11    6    0     -0.09      0.00
  -10    6    0      0.80      0.00
   -9    6    0      0.37      0.00
   -8    6    0      0.40      0.00
   -7    6    0     -0.19      0.00
   -6    6    0     -0.43      0.00
   -5    6    0      0.32      0.00
   -4    6    0     -0.04      0.00
   -3    6    0     -0.35      0.00
   -2    6    0     -0.48      0.00
   -1    6    0     -2.04      0.00
    0    6    0     -3.61      0.00
    1    6    0     -1.90      0.00
    2    6    0      0.29      0.00
    3    6    0      0.18      0.00
    4    6    0      0.52      0.00
    5    6    0      1.28      0.00
    6    6    0     -0.30      0.00
    7    6    0      1.43      0.00
    8    6    0      0.66      0.00
    9    6    0      0.73      0.00
   10    6    0     -0.30      0.00
   11    6    0      0.54      0.00
   12    6    0     -0.42      0.00
   13    6    0     -0.71      0.00
   14    6    0     -0.83      0.00
   15    6    0      0.53      0.00
  -13    7    0     -0.21      0.00
  -12    7    0      0.11      0.00
  -11    7    0      0.28      0.00
  -10    7    0      0.71      0.00
   -9    7    0      0.47      0.00
   -8    7    0      0.20      0.00
   -7    7    0     -0.62      0.00
   -6    7    0     -0.74      0.00
   -5    7    0      0.93      0.00
   -4    7    0      1.05      0.00
   -3    7    0     -0.14      0.00
   -2    7    0     -0.54      0.00
   -1    7    0      0.71      0.00
    0    7    0      2.62      0.00
    1    7    0      2.76      0.00
    2    7    0      2.94      0.00
    3    7    0      3.18      0.00
    4    7    0      3.04      0.00
    5    7    0      0.92      0.00
    6    7    0     -0.52      0.00
    7    7    0      1.03      0.00
    8    7    0      0.81      0.00
    9    7    0      1.19      0.00
   10    7    0      0.59      0.00
   11    7    0      0.62      0.00
   12    7    0     -0.49      0.00
   13    7    0     -0.35      0.00
   14    7    0     -1.10      0.00
   15    7    0     -0.19      0.00
  -12    8    0     -0.49      0.00
  -11    8    0     -0.78      0.00
  -10    8    0     -0.56      0.00
   -9    8    0      0.16      0.00
   -8    8    0      0.29      0.00
   -7    8    0      0.31      0.00
   -6    8    0     -0.31      0.00
   -5    8    0      0.69      0.00
   -4    8    0      0.89      0.00
   -3    8    0      0.22      0.00
   -2    8    0     -0.11      0.00
   -1    8    0      0.14      0.00
    0    8    0      1.74      0.00
    1    8    0      3.73      0.00
    2    8    0      5.16      0.00
    3    8    0      5.03      0.00
    4    8    0      3.14      0.00
    5    8    0      0.28      0.00
    6    8    0     -0.22      0.00
    7    8    0      0.71      0.00
    8    8    0      0.28      0.00
    9    8    0      0.51      0.00
   10    8    0      0.93      0.00
   11    8    0      0.46      0.00
   12    8    0      0.05      0.00
   13    8    0      0.49      0.00
   14    8    0     -0.30      0.00
  -12    9    0     -1.23      0.00
  -11    9    0     -2.40      0.00
  -10    9    0     -2.23      0.00
   -9    9    0     -0.75      0.00
   -8    9    0      0.23      0.00
   -7    9    0      1.78      0.00
   -6    9    0      0.66      0.00
   -5    9    0      0.14      0.00
   -4    9    0     -0.38      0.00
   -3    9    0      0.12      0.00
   -2    9    0      0.85      0.00
   -1    9    0     -0.37      0.00
    0    9    0     -0.81      0.00
    1    9    0      2.10      0.00
    2    9    0      4.86      0.00
    3    9    0      4.14      0.00
    4    9    0      1.51      0.00
    5    9    0      0.03      0.00
    6    9    0     -0.25      0.00
    7    9    0      0.17      0.00
    8    9    0     -0.44      0.00
    9    9    0     -0.31      0.00
   10    9    0      0.32      0.00
   11    9    0      0.01      0.00
   12    9    0      0.57      0.00
   13    9    0      0.87      0.00
   14    9    0      0.71      0.00
  -11   10    0     -2.60      0.00
  -10   10    0     -2.34      0.00
   -9   10    0     -1.29      0.00
   -8   10    0     -0.40      0.00
   -7   10    0      1.85      0.00
   -6   10    0      1.02      0.00
   -5   10    0     -0.30      0.00
   -4   10    0     -1.27      0.00
   -3   10    0     -0.06      0.00
   -2   10    0      1.01      0.00
   -1   10    0     -0.23      0.00
    0   10    0     -1.32      0.00
    1   10    0      0.40      0.00
    2   10    0      2.00      0.00
    3   10    0      0.51      0.00
    4   10    0     -0.18      0.00
    5   10    0      0.87      0.00
    6   10    0     -0.10      0.00
    7   10    0     -0.64      0.00
    8   10    0     -1.21      0.00
    9   10    0     -0.40      0.00
   10   10    0     -0.25      0.00
   11   10    0     -0.25      0.00
   12   10    0      0.61      0.00
   13   10    0      0.67      0.00
   14   10    0      0.95      0.00
  -11   11    0     -1.10      0.00
  -10   11    0     -0.96      0.00
   -9   11    0     -0.53      0.00
   -8   11    0     -0.56      0.00
   -7   11    0      0.45      0.00
   -6   11    0      0.08      0.00
   -5   11    0     -0.87      0.00
   -4   11    0     -1.36      0.00
   -3   11    0     -0.12      0.00
   -2   11    0      0.34      0.00
   -1   11    0     -0.16      0.00
    0   11    0     -0.37      0.00
    1   11    0     -0.06      0.00
    2   11    0     -0.66      0.00
    3   11    0     -2.64      0.00
    4   11    0     -0.78      0.00
    5   11    0      1.57      0.00
    6   11    0      0.42      0.00
    7   11    0     -0.60      0.00
    8   11    0     -1.26      0.00
    9   11    0     -0.14      0.00
   10   11    0     -0.31      0.00
   11   11    0      0.02      0.00
   12   11    0      0.33      0.00
   13   11    0      0.22      0.00
   14   11    0      0.46      0.00
  -11   12    0      0.54      0.00
  -10   12    0      0.06      0.00
   -9   12    0      0.32      0.00
   -8   12    0     -0.22      0.00
   -7   12    0     -0.63      0.00
   -6   12    0     -1.12      0.00
   -5   12    0     -1.51      0.00
   -4   12    0     -0.92      0.00
   -3   12    0     -0.20      0.00
   -2   12    0     -0.66      0.00
   -1   12    0     -0.65      0.00
    0   12    0      0.39      0.00
    1   12    0      0.46      0.00
    2   12    0     -1.06      0.00
    3   12    0     -2.52      0.00
    4   12    0      0.29      0.00
    5   12    0      1.17      0.00
    6   12    0      0.18      0.00
    7   12    0      0.14      0.00
    8   12    0     -0.05      0.00
    9   12    0      0.22      0.00
   10   12    0     -0.30      0.00
   11   12    0      0.17      0.00
   12   12    0     -0.04      0.00
   13   12    0     -0.41      0.00
   14   12    0     -0.26      0.00
  -10   13    0      0.04      0.00
   -9   13    0      0.26      0.00
   -8   13    0     -0.75      0.00
   -7   13    0     -0.87      0.00
   -6   13    0     -1.35      0.00
   -5   13    0     -1.63      0.00
   -4   13    0     -0.33      0.00
   -3   13    0      0.14      0.00
   -2   13    0     -0.70      0.00
   -1   13    0     -1.35      0.00
    0   13    0     -0.45      0.00
    1   13    0      0.33      0.00
    2   13    0     -0.15      0.00
    3   13    0     -0.45      0.00
    4   13    0      1.93      0.00
    5   13    0      0.54      0.00
    6   13    0     -0.47      0.00
    7   13    0      0.47      0.00
    8   13    0      1.07      0.00
    9   13    0      0.79      0.00
   10   13    0     -0.05      0.00
   11   13    0     -0.14      0.00
   12   13    0     -0.57      0.00
   13   13    0     -1.19      0.00
   14   13    0     -0.69      0.00
   -9   14    0      0.15      0.00
   -8   14    0     -1.74      0.00
   -7   14    0     -0.91      0.00
   -6   14    0     -0.74      0.00
   -5   14    0     -0.59      0.00
   -4   14    0      0.23      0.00
   -3   14    0      0.40      0.00
   -2   14    0      0.19      0.00
   -1   14    0     -0.86      0.00
    0   14    0     -1.46      0.00
    1   14    0     -0.60      0.00
    2   14    0     -0.09      0.00
    3   14    0      0.14      0.00
    4   14    0      1.92      0.00
    5   14    0      0.02      0.00
    6   14    0     -0.42      0.00
    7   14    0      0.27      0.00
    8   14    0      0.60      0.00
    9   14    0      0.85      0.00
   10   14    0      0.67      0.00
   11   14    0      0.06      0.00
   12   14    0     -0.96      0.00
   13   14    0     -1.82      0.00
   -9   15    0      0.39      0.00
   -8   15    0     -1.57      0.00
   -7   15    0     -0.52      0.00
   -6   15    0     -0.10      0.00
   -5   15    0      1.23      0.00
   -4   15    0      1.48      0.00
   -3   15    0      0.31      0.00
   -2   15    0     -0.36      0.00
   -1   15    0     -0.48      0.00
    0   15    0     -0.74      0.00
    1   15    0      0.42      0.00
    2   15    0     -0.16      0.00
    3   15    0     -1.09      0.00
    4   15    0      0.19      0.00
    5   15    0     -0.66      0.00
    6   15    0     -0.05      0.00
    7   15    0     -0.25      0.00
    8   15    0     -0.79      0.00
    9   15    0     -0.14      0.00
   10   15    0      0.63      0.00
   11   15    0      0.89      0.00
   12   15    0     -0.56      0.00
   13   15    0     -1.62      0.00
   -8   16    0     -0.43      0.00
   -7   16    0      0.59      0.00
   -6   16    0      0.37      0.00
   -5   16    0      1.91      0.00
   -4   16    0      2.76      0.00
   -3   16    0      1.09      0.00
   -2   16    0     -1.60      0.00
   -1   16    0     -1.81      0.00
    0   16    0     -0.12      0.00
    1   16    0      2.99      0.00
    2   16    0      1.16      0.00
    3   16    0     -1.22      0.00
    4   16    0     -0.94      0.00
    5   16    0     -0.76      0.00
    6   16    0      0.20      0.00
    7   16    0     -0.92      0.00
    8   16    0     -1.28      0.00
    9   16    0     -1.04      0.00
   10   16    0     -0.76      0.00
   11   16    0      0.68      0.00
   12   16    0      0.04      0.00
   -7   17    0      1.70      0.00
   -6   17    0      1.12      0.00
   -5   17    0      0.87      0.00
   -4   17    0      1.90      0.00
   -3   17    0      1.56      0.00
   -2   17    0     -0.78      0.00
   -1   17    0     -1.82      0.00
    0   17    0     -0.35      0.00
    1   17    0      3.10      0.00
    2   17    0      1.84      0.00
    3   17    0      0.58      0.00
    4   17    0     -0.26      0.00
    5   17    0     -0.11      0.00
    6   17    0      0.23      0.00
    7   17    0     -1.09      0.00
    8   17    0     -0.23      0.00
    9   17    0     -0.60      0.00
   10   17    0     -1.83      0.00
   11   17    0     -0.89      0.00
   12   17    0     -0.38      0.00
   -7   18    0      1.83      0.00
   -6   18    0      1.88      0.00
   -5   18    0      0.28      0.00
   -4   18    0      0.17      0.00
   -3   18    0     -0.05      0.00
   -2   18    0      0.48      0.00
   -1   18    0      0.68      0.00
    0   18    0      0.81      0.00
    1   18    0      0.84      0.00
    2   18    0     -0.06      0.00
    3   18    0      1.76      0.00
    4   18    0      1.29      0.00
    5   18    0      0.49      0.00
    6   18    0     -0.49      0.00
    7   18    0     -0.63      0.00
    8   18    0      1.19      0.00
    9   18    0      0.21      0.00
   10   18    0     -1.59      0.00
   11   18    0     -2.07      0.00
   -6   19    0      1.25      0.00
   -5   19    0      0.91      0.00
   -4   19    0      0.81      0.00
   -3   19    0     -0.89      0.00
   -2   19    0      0.30      0.00
   -1   19    0      1.38      0.00
    0   19    0      1.96      0.00
    1   19    0     -0.55      0.00
    2   19    0     -2.13      0.00
    3   19    0      0.81      0.00
    4   19    0      2.13      0.00
    5   19    0      0.82      0.00
    6   19    0     -1.36      0.00
    7   19    0      0.19      0.00
    8   19    0      1.76      0.00
    9   19    0     -0.03      0.00
   10   19    0     -1.35      0.00
   11   19    0     -2.14      0.00
   -4   20    0      2.37      0.00
   -3   20    0      1.17      0.00
   -2   20    0      0.89      0.00
   -1   20    0     -0.64      0.00
    0   20    0      0.09      0.00
    1   20    0     -1.03      0.00
    2   20    0     -1.96      0.00
    3   20    0     -0.73      0.00
    4   20    0      1.40      0.00
    5   20    0      0.35      0.00
    6   20    0     -1.25      0.00
    7   20    0      1.31      0.00
    8   20    0      1.67      0.00
    9   20    0     -0.57      0.00
   10   20    0     -1.58      0.00
   -3   21    0      2.56      0.00
   -2   21    0      2.32      0.00
   -1   21    0     -1.56      0.00
    0   21    0     -2.34      0.00
    1   21    0     -1.57      0.00
    2   21    0     -0.77      0.00
    3   21    0     -1.02      0.00
    4   21    0     -0.04      0.00
    5   21    0     -1.43      0.00
    6   21    0     -0.91      0.00
    7   21    0      1.86      0.00
    8   21    0      1.25      0.00
    9   21    0     -0.34      0.00
   -2   22    0      1.72      0.00
   -1   22    0     -0.73      0.00
    0   22    0     -1.86      0.00
    1   22    0     -1.16      0.00
    2   22    0     -0.29      0.00
    3   22    0     -0.34      0.00
    4   22    0     -0.69      0.00
    5   22    0     -2.96      0.00
    6   22    0     -1.11      0.00
    7   22    0      1.00      0.00
    8   22    0      0.32      0.00
    1   23    0      0.18      0.00
    2   23    0     -0.43      0.00
    3   23    0      0.04      0.00
    4   23    0     -0.65      0.00
    5   23    0     -2.64      0.00
    6   23    0     -1.03      0.00
   -5  -23    1      0.56      0.00
   -4  -23    1     -0.44      0.00
   -3  -23    1      0.60      0.00
   -2  -23    1     -0.34      0.00
   -1  -23    1     -0.47      0.00
   -7  -22    1      0.59      0.00
   -6  -22    1      0.58      0.00
   -5  -22    1     -0.77      0.00
   -4  -22    1     -1.48      0.00
   -3  -22    1      0.37      0.00
   -2  -22    1     -0.87      0.00
   -1  -22    1     -1.05      0.00
    0  -22    1     -0.43      0.00
    1  -22    1      0.44      0.00
   -9  -21    1      0.01      0.00
   -8  -21    1      0.28      0.00
   -7  -21    1      1.28      0.00
   -6  -21    1      1.23      0.00
   -5  -21    1     -1.33      0.00
   -4  -21    1     -1.66      0.00
   -3  -21    1     -0.07      0.00
   -2  -21    1     -0.97      0.00
   -1  -21    1     -1.21      0.00
    0  -21    1     -1.65      0.00
    1  -21    1     -1.16      0.00
    2  -21    1      0.75      0.00
    3  -21    1      3.04      0.00
  -10  -20    1     -2.55      0.00
   -9  -20    1     -2.00      0.00
   -8  -20    1     -0.68      0.00
   -7  -20    1      1.15      0.00
   -6  -20    1      1.16      0.00
   -5  -20    1     -0.64      0.00
   -4  -20    1     -0.20      0.00
   -3  -20    1      0.12      0.00
   -2  -20    1     -0.69      0.00
   -1  -20    1     -0.75      0.00
    0  -20    1     -0.92      0.00
    1  -20    1     -1.81      0.00
    2  -20    1     -0.59      0.00
    3  -20    1      2.31      0.00
    4  -20    1      2.23      0.00
  -11  -19    1     -2.00      0.00
  -10  -19    1     -2.76      0.00
   -9  -19    1     -2.56      0.00
   -8  -19    1     -0.97      0.00
   -7  -19    1      0.79      0.00
   -6  -19    1      0.41      0.00
   -5  -19    1     -0.03      0.00
   -4  -19    1      1.11      0.00
   -3  -19    1      1.04      0.00
   -2  -19    1     -0.29      0.00
   -1  -19    1     -0.88      0.00
    0  -19    1      0.83      0.00
    1  -19    1      0.07      0.00
    2  -19    1     -0.97      0.00
    3  -19    1     -0.65      0.00
    4  -19    1      1.00      0.00
    5  -19    1      2.34      0.00
    6  -19    1      1.22      0.00
  -11  -18    1     -1.90      0.00
  -10  -18    1     -1.78      0.00
   -9  -18    1     -1.69      0.00
   -8  -18    1     -0.09      0.00
   -7  -18    1      1.02      0.00
   -6  -18    1      0.37      0.00
   -5  -18    1      0.21      0.00
   -4  -18    1      0.60      0.00
   -3  -18    1      1.56      0.00
   -2  -18    1      0.51      0.00
   -1  -18    1     -1.05      0.00
    0  -18    1      1.02      0.00
    1  -18    1      1.47      0.00
    2  -18    1      0.50      0.00
    3  -18    1     -1.48      0.00
    4  -18    1     -0.32      0.00
    5  -18    1      1.40      0.00
    6  -18    1      2.41      0.00
  -12  -17    1      0.20      0.00
  -11  -17    1     -0.91      0.00
  -10  -17    1     -0.88      0.00
   -9  -17    1     -1.21      0.00
   -8  -17    1      0.32      0.00
   -7  -17    1      0.87      0.00
   -6  -17    1      0.62      0.00
   -5  -17    1      0.31      0.00
   -4  -17    1     -0.69      0.00
   -3  -17    1      0.94      0.00
   -2  -17    1      1.08      0.00
   -1  -17    1      0.46      0.00
    0  -17    1      0.77      0.00
    1  -17    1      0.28      0.00
    2  -17    1      0.62      0.00
    3  -17    1      0.05      0.00
    4  -17    1      0.94      0.00
    5  -17    1      1.04      0.00
    6  -17    1      1.86      0.00
    7  -17    1      2.05      0.00
  -12  -16    1      0.15      0.00
  -11  -16    1      0.65      0.00
  -10  -16    1      0.27      0.00
   -9  -16    1     -1.06      0.00
   -8  -16    1     -0.34      0.00
   -7  -16    1     -0.18      0.00
   -6  -16    1      0.04      0.00
   -5  -16    1     -0.15      0.00
   -4  -16    1     -0.98      0.00
   -3  -16    1      0.32      0.00
   -2  -16    1      0.31      0.00
   -1  -16    1      1.86      0.00
    0  -16    1      1.66      0.00
    1  -16    1     -0.57      0.00
    2  -16    1     -0.83      0.00
    3  -16    1      0.37      0.00
    4  -16    1      2.36      0.00
    5  -16    1      1.94      0.00
    6  -16    1      0.55      0.00
    7  -16    1      0.05      0.00
    8  -16    1      0.54      0.00
  -13  -15    1     -0.41      0.00
  -12  -15    1     -0.93      0.00
  -11  -15    1      1.11      0.00
  -10  -15    1      1.32      0.00
   -9  -15    1     -0.16      0.00
   -8  -15    1     -0.64      0.00
   -7  -15    1     -0.94      0.00
   -6  -15    1     -0.60      0.00
   -5  -15    1     -0.58      0.00
   -4  -15    1      0.16      0.00
   -3  -15    1      1.15      0.00
   -2  -15    1     -0.67      0.00
   -1  -15    1      0.99      0.00
    0  -15    1      1.54      0.00
    1  -15    1     -0.11      0.00
    2  -15    1     -0.94      0.00
    3  -15    1     -0.23      0.00
    4  -15    1      1.40      0.00
    5  -15    1      1.84      0.00
    6  -15    1     -0.55      0.00
    7  -15    1     -1.54      0.00
    8  -15    1     -0.73      0.00
    9  -15    1     -0.78      0.00
  -13  -14    1     -1.34      0.00
  -12  -14    1     -1.65      0.00
  -11  -14    1      0.22      0.00
  -10  -14    1      1.09      0.00
   -9  -14    1      0.78      0.00
   -8  -14    1      0.23      0.00
   -7  -14    1     -0.61      0.00
   -6  -14    1     -0.36      0.00
   -5  -14    1     -0.14      0.00
   -4  -14    1      1.60      0.00
   -3  -14    1      2.37      0.00
   -2  -14    1     -0.54      0.00
   -1  -14    1     -0.08      0.00
    0  -14    1      0.18      0.00
    1  -14    1     -0.64      0.00
    2  -14    1     -0.40      0.00
    3  -14    1      0.17      0.00
    4  -14    1      0.18      0.00
    5  -14    1      0.37      0.00
    6  -14    1     -1.23      0.00
    7  -14    1     -1.45      0.00
    8  -14    1     -1.52      0.00
    9  -14    1     -1.04      0.00
  -13  -13    1     -1.34      0.00
  -12  -13    1     -1.05      0.00
  -11  -13    1     -0.33      0.00
  -10  -13    1      0.11      0.00
   -9  -13    1      0.49      0.00
   -8  -13    1      1.06      0.00
   -7  -13    1      0.26      0.00
   -6  -13    1      0.50      0.00
   -5  -13    1      0.47      0.00
   -4  -13    1      1.78      0.00
   -3  -13    1      1.64      0.00
   -2  -13    1     -0.73      0.00
   -1  -13    1      0.10      0.00
    0  -13    1      0.09      0.00
    1  -13    1     -1.19      0.00
    2  -13    1     -0.57      0.00
    3  -13    1      0.59      0.00
    4  -13    1      0.28      0.00
    5  -13    1     -0.54      0.00
    6  -13    1     -1.33      0.00
    7  -13    1     -0.39      0.00
    8  -13    1     -0.92      0.00
    9  -13    1     -0.77      0.00
   10  -13    1      0.49      0.00
  -14  -12    1     -1.06      0.00
  -13  -12    1     -0.50      0.00
  -12  -12    1     -0.09      0.00
  -11  -12    1     -0.07      0.00
  -10  -12    1     -0.25      0.00
   -9  -12    1     -0.41      0.00
   -8  -12    1      0.49      0.00
   -7  -12    1      0.38      0.00
   -6  -12    1      1.27      0.00
   -5  -12    1      0.48      0.00
   -4  -12    1      0.53      0.00
   -3  -12    1     -0.61      0.00
   -2  -12    1     -1.62      0.00
   -1  -12    1      0.13      0.00
    0  -12    1      0.44      0.00
    1  -12    1     -0.31      0.00
    2  -12    1      0.20      0.00
    3  -12    1      0.63      0.00
    4  -12    1      0.39      0.00
    5  -12    1     -0.57      0.00
    6  -12    1     -0.95      0.00
    7  -12    1      0.09      0.00
    8  -12    1      0.14      0.00
    9  -12    1      0.04      0.00
   10  -12    1      0.45      0.00
   11  -12    1      1.09      0.00
  -14  -11    1     -0.94      0.00
  -13  -11    1      0.58      0.00
  -12  -11    1      0.28      0.00
  -11  -11    1     -0.07      0.00
  -10  -11    1     -0.33      0.00
   -9  -11    1     -0.76      0.00
   -8  -11    1     -0.78      0.00
   -7  -11    1     -0.67      0.00
   -6  -11    1      0.93      0.00
   -5  -11    1     -0.09      0.00
   -4  -11    1     -0.66      0.00
   -3  -11    1     -1.65      0.00
   -2  -11    1     -1.05      0.00
   -1  -11    1      0.24      0.00
    0  -11    1     -0.34      0.00
    1  -11    1      0.17      0.00
    2  -11    1      1.62      0.00
    3  -11    1      1.00      0.00
    4  -11    1     -0.12      0.00
    5  -11    1     -0.70      0.00
    6  -11    1     -0.53      0.00
    7  -11    1      0.01      0.00
    8  -11    1      0.40      0.00
    9  -11    1      0.29      0.00
   10  -11    1      0.20      0.00
   11  -11    1     -0.12      0.00
  -14  -10    1     -0.13      0.00
  -13  -10    1      1.22      0.00
  -12  -10    1      0.42      0.00
  -11  -10    1     -0.41      0.00
  -10  -10    1     -0.85      0.00
   -9  -10    1     -0.78      0.00
   -8  -10    1     -1.09      0.00
   -7  -10    1     -1.26      0.00
   -6  -10    1     -0.36      0.00
   -5  -10    1     -0.92      0.00
   -4  -10    1     -0.49      0.00
   -3  -10    1     -0.13      0.00
   -2  -10    1      1.09      0.00
   -1  -10    1      1.14      0.00
    0  -10    1     -0.71      0.00
    1  -10    1     -0.16      0.00
    2  -10    1      1.60      0.00
    3  -10    1      0.84      0.00
    4  -10    1     -0.69      0.00
    5  -10    1     -0.92      0.00
    6  -10    1     -0.45      0.00
    7  -10    1      0.30      0.00
    8  -10    1      0.54      0.00
    9  -10    1     -0.14      0.00
   10  -10    1     -0.29      0.00
   11  -10    1     -1.45      0.00
   12  -10    1     -1.96      0.00
  -14   -9    1      0.86      0.00
  -13   -9    1      1.26      0.00
  -12   -9    1      0.77      0.00
  -11   -9    1     -0.38      0.00
  -10   -9    1     -1.02      0.00
   -9   -9    1     -0.88      0.00
   -8   -9    1     -0.26      0.00
   -7   -9    1     -0.36      0.00
   -6   -9    1     -0.86      0.00
   -5   -9    1     -1.17      0.00
   -4   -9    1      0.95      0.00
   -3   -9    1      2.70      0.00
   -2   -9    1      2.75      0.00
   -1   -9    1      1.81      0.00
    0   -9    1      0.16      0.00
    1   -9    1      0.10      0.00
    2   -9    1      0.43      0.00
    3   -9    1     -0.16      0.00
    4   -9    1     -0.82      0.00
    5   -9    1     -0.64      0.00
    6   -9    1     -0.65      0.00
    7   -9    1      0.58      0.00
    8   -9    1      1.07      0.00
    9   -9    1     -0.02      0.00
   10   -9    1     -0.50      0.00
   11   -9    1     -1.51      0.00
   12   -9    1     -1.87      0.00
  -14   -8    1      1.09      0.00
  -13   -8    1      0.86      0.00
  -12   -8    1      1.01      0.00
  -11   -8    1     -0.10      0.00
  -10   -8    1     -0.21      0.00
   -9   -8    1     -0.38      0.00
   -8   -8    1      0.90      0.00
   -7   -8    1      0.51      0.00
   -6   -8    1     -0.29      0.00
   -5   -8    1     -0.56      0.00
   -4   -8    1      2.41      0.00
   -3   -8    1      4.16      0.00
   -2   -8    1      3.01      0.00
   -1   -8    1      2.31      0.00
    0   -8    1      1.83      0.00
    1   -8    1      1.09      0.00
    2   -8    1     -0.81      0.00
    3   -8    1     -0.92      0.00
    4   -8    1     -0.24      0.00
    5   -8    1      0.05      0.00
    6   -8    1     -0.71      0.00
    7   -8    1      0.19      0.00
    8   -8    1      1.00      0.00
    9   -8    1      0.57      0.00
   10   -8    1      0.02      0.00
   11   -8    1     -0.42      0.00
   12   -8    1     -0.85      0.00
  -14   -7    1      0.40      0.00
  -13   -7    1      0.11      0.00
  -12   -7    1      0.67      0.00
  -11   -7    1     -0.01      0.00
  -10   -7    1      0.60      0.00
   -9   -7    1      0.81      0.00
   -8   -7    1      1.99      0.00
   -7   -7    1      0.43      0.00
   -6   -7    1      0.09      0.00
   -5   -7    1     -0.20      0.00
   -4   -7    1      2.35      0.00
   -3   -7    1      2.64      0.00
   -2   -7    1      2.23      0.00
   -1   -7    1      2.68      0.00
    0   -7    1      3.14      0.00
    1   -7    1      1.99      0.00
    2   -7    1     -1.36      0.00
    3   -7    1     -1.04      0.00
    4   -7    1      0.25      0.00
    5   -7    1      0.38      0.00
    6   -7    1     -0.53      0.00
    7   -7    1     -0.48      0.00
    8   -7    1      0.20      0.00
    9   -7    1      0.57      0.00
   10   -7    1      0.48      0.00
   11   -7    1      0.51      0.00
   12   -7    1     -0.50      0.00
   13   -7    1     -0.30      0.00
  -15   -6    1      0.91      0.00
  -14   -6    1     -0.23      0.00
  -13   -6    1     -0.55      0.00
  -12   -6    1     -0.10      0.00
  -11   -6    1      0.11      0.00
  -10   -6    1      0.62      0.00
   -9   -6    1      1.51      0.00
   -8   -6    1      2.07      0.00
   -7   -6    1      0.23      0.00
   -6   -6    1      0.27      0.00
   -5   -6    1     -0.25      0.00
   -4   -6    1      0.55      0.00
   -3   -6    1     -0.67      0.00
   -2   -6    1      1.39      0.00
   -1   -6    1      1.77      0.00
    0   -6    1      0.43      0.00
    1   -6    1     -0.37      0.00
    2   -6    1     -0.96      0.00
    3   -6    1     -0.45      0.00
    4   -6    1     -0.38      0.00
    5   -6    1     -0.17      0.00
    6   -6    1     -0.29      0.00
    7   -6    1     -0.91      0.00
    8   -6    1     -0.39      0.00
    9   -6    1      0.18      0.00
   10   -6    1      0.23      0.00
   11   -6    1      0.12      0.00
   12   -6    1     -1.02      0.00
   13   -6    1     -0.53      0.00
  -15   -5    1      1.44      0.00
  -14   -5    1     -0.43      0.00
  -13   -5    1     -0.68      0.00
  -12   -5    1     -0.63      0.00
  -11   -5    1      0.53      0.00
  -10   -5    1      0.37      0.00
   -9   -5    1      1.20      0.00
   -8   -5    1      0.49      0.00
   -7   -5    1      0.01      0.00
   -6   -5    1      0.33      0.00
   -5   -5    1      0.17      0.00
   -4   -5    1     -1.53      0.00
   -3   -5    1     -3.72      0.00
   -2   -5    1     -0.11      0.00
   -1   -5    1     -0.77      0.00
    0   -5    1     -7.20      0.00
    1   -5    1     -7.59      0.00
    2   -5    1     -0.88      0.00
    3   -5    1      0.37      0.00
    4   -5    1     -1.46      0.00
    5   -5    1     -1.11      0.00
    6   -5    1     -0.02      0.00
    7   -5    1     -0.83      0.00
    8   -5    1     -0.49      0.00
    9   -5    1     -0.27      0.00
   10   -5    1     -0.39      0.00
   11   -5    1     -0.94      0.00
   12   -5    1     -1.32      0.00
   13   -5    1     -0.09      0.00
  -15   -4    1      1.20      0.00
  -14   -4    1     -0.60      0.00
  -13   -4    1     -0.61      0.00
  -12   -4    1     -0.90      0.00
  -11   -4    1      0.76      0.00
  -10   -4    1      0.32      0.00
   -9   -4    1      0.53      0.00
   -8   -4    1     -1.33      0.00
   -7   -4    1     -0.25      0.00
   -6   -4    1     -0.20      0.00
   -5   -4    1      0.54      0.00
   -4   -4    1     -2.52      0.00
   -3   -4    1     -4.89      0.00
   -2   -4    1     -4.05      0.00
   -1   -4    1     -6.01      0.00
    0   -4    1    -15.91      0.00
    1   -4    1    -12.32      0.00
    2   -4    1      0.27      0.00
    3   -4    1      0.49      0.00
    4   -4    1     -1.68      0.00
    5   -4    1     -1.40      0.00
    6   -4    1     -0.02      0.00
    7   -4    1     -0.43      0.00
    8   -4    1     -0.01      0.00
    9   -4    1     -0.82      0.00
   10   -4    1     -1.26      0.00
   11   -4    1     -1.31      0.00
   12   -4    1     -0.34      0.00
   13   -4    1      0.74      0.00
   14   -4    1      0.43      0.00
  -14   -3    1     -0.49      0.00
  -13   -3    1     -0.41      0.00
  -12   -3    1     -1.20      0.00
  -11   -3    1      0.25      0.00
  -10   -3    1      0.13      0.00
   -9   -3    1     -0.10      0.00
   -8   -3    1     -1.71      0.00
   -7   -3    1      0.08      0.00
   -6   -3    1     -0.32      0.00
   -5   -3    1      0.16      0.00
   -4   -3    1     -2.69      0.00
   -3   -3    1     -2.81      0.00
   -2   -3    1     -5.70      0.00
   -1   -3    1    -10.68      0.00
    1   -3    1     -6.39      0.00
    2   -3    1      5.61      0.00
    3   -3    1      0.91      0.00
    4   -3    1     -0.53      0.00
    5   -3    1     -0.72      0.00
    6   -3    1     -0.45      0.00
    7   -3    1     -0.56      0.00
    8   -3    1      0.80      0.00
    9   -3    1     -0.90      0.00
   10   -3    1     -2.01      0.00
   11   -3    1     -1.07      0.00
   12   -3    1      1.19      0.00
   13   -3    1      1.44      0.00
   14   -3    1      0.09      0.00
  -14   -2    1     -0.08      0.00
  -13   -2    1      0.08      0.00
  -12   -2    1     -1.02      0.00
  -11   -2    1     -0.28      0.00
  -10   -2    1     -0.32      0.00
   -9   -2    1     -0.59      0.00
   -8   -2    1     -0.84      0.00
   -7   -2    1      0.53      0.00
   -6   -2    1      0.94      0.00
   -5   -2    1      0.20      0.00
   -4   -2    1     -2.97      0.00
   -3   -2    1      0.08      0.00
   -2   -2    1      1.44      0.00
   -1   -2    1     -3.19      0.00
    1   -2    1     11.23      0.00
    2   -2    1     11.30      0.00
    3   -2    1      1.38      0.00
    4   -2    1      1.18      0.00
    5   -2    1      0.23      0.00
    6   -2    1     -0.74      0.00
    7   -2    1     -1.03      0.00
    8   -2    1      1.00      0.00
    9   -2    1     -0.42      0.00
   10   -2    1     -1.62      0.00
   11   -2    1     -0.70      0.00
   12   -2    1      1.36      0.00
   13   -2    1      1.31      0.00
   14   -2    1     -0.46      0.00
  -14   -1    1     -0.20      0.00
  -13   -1    1     -0.15      0.00
  -12   -1    1     -0.32      0.00
  -11   -1    1      0.25      0.00
  -10   -1    1     -0.34      0.00
   -9   -1    1     -0.57      0.00
   -8   -1    1      0.25      0.00
   -7   -1    1      0.23      0.00
   -6   -1    1      2.22      0.00
   -5   -1    1      1.52      0.00
   -4   -1    1     -2.54      0.00
   -3   -1    1     -0.82      0.00
   -2   -1    1      9.80      0.00
   -1   -1    1     15.02      0.00
    1   -1    1     39.55      0.00
    2   -1    1     13.34      0.00
    3   -1    1     -0.90      0.00
    4   -1    1      1.07      0.00
    5   -1    1      0.40      0.00
    6   -1    1     -0.63      0.00
    7   -1    1     -0.43      0.00
    8   -1    1      0.66      0.00
    9   -1    1     -0.47      0.00
   10   -1    1     -0.44      0.00
   11   -1    1      0.05      0.00
   12   -1    1      0.37      0.00
   13   -1    1      0.20      0.00
   14   -1    1     -1.07      0.00
  -14    0    1     -0.47      0.00
  -13    0    1     -1.40      0.00
  -12    0    1     -0.35      0.00
  -11    0    1      1.00      0.00
  -10    0    1      0.26      0.00
   -9    0    1     -0.04      0.00
   -8    0    1      0.73      0.00
   -7    0    1     -0.31      0.00
   -6    0    1      2.42      0.00
   -5    0    1      2.94      0.00
   -4    0    1      0.01      0.00
   -3    0    1     -2.93      0.00
   -2    0    1      8.21      0.00
    2    0    1     16.36      0.00
    3    0    1     -3.02      0.00
    4    0    1     -1.39      0.00
    5    0    1     -0.36      0.00
    6    0    1     -0.46      0.00
    7    0    1      1.22      0.00
    8    0    1      0.71      0.00
    9    0    1     -1.08      0.00
   10    0    1     -0.16      0.00
   11    0    1      0.67      0.00
   12    0    1      0.08      0.00
   13    0    1     -0.43      0.00
   14    0    1     -1.64      0.00
  -14    1    1      0.05      0.00
  -13    1    1     -1.63      0.00
  -12    1    1     -0.85      0.00
  -11    1    1      0.50      0.00
  -10    1    1      0.37      0.00
   -9    1    1      0.31      0.00
   -8    1    1      0.12      0.00
   -7    1    1     -0.54      0.00
   -6    1    1      2.30      0.00
   -5    1    1      3.08      0.00
   -4    1    1      2.50      0.00
   -3    1    1     -0.65      0.00
   -2    1    1      2.73      0.00
   -1    1    1      5.90      0.00
    3    1    1      0.87      0.00
    4    1    1     -2.30      0.00
    5    1    1     -0.96      0.00
    6    1    1     -0.04      0.00
    7    1    1      2.35      0.00
    8    1    1      0.81      0.00
    9    1    1     -1.18      0.00
   10    1    1     -0.68      0.00
   11    1    1      0.28      0.00
   12    1    1      0.43      0.00
   13    1    1      0.19      0.00
   14    1    1     -1.36      0.00
  -14    2    1      0.46      0.00
  -13    2    1     -0.26      0.00
  -12    2    1     -0.23      0.00
  -11    2    1     -0.27      0.00
  -10    2    1     -0.56      0.00
   -9    2    1     -0.27      0.00
   -8    2    1     -0.94      0.00
   -7    2    1     -0.49      0.00
   -6    2    1      2.36      0.00
   -5    2    1      2.12      0.00
   -4    2    1      1.61      0.00
   -3    2    1      2.47      0.00
   -2    2    1      2.63      0.00
   -1    2    1     -7.40      0.00
    2    2    1      7.02      0.00
    3    2    1      5.63      0.00
    4    2    1      0.33      0.00
    5    2    1     -0.52      0.00
    6    2    1      0.80      0.00
    7    2    1      2.19      0.00
    8    2    1      0.34      0.00
    9    2    1     -0.77      0.00
   10    2    1     -0.58      0.00
   11    2    1     -0.30      0.00
   12    2    1      0.34      0.00
   13    2    1      0.68      0.00
   14    2    1     -0.44      0.00
   15    2    1     -0.16      0.00
  -14    3    1     -0.05      0.00
  -13    3    1      0.44      0.00
  -12    3    1      0.77      0.00
  -11    3    1      0.29      0.00
  -10    3    1     -1.11      0.00
   -9    3    1     -1.29      0.00
   -8    3    1     -1.47      0.00
   -7    3    1      0.20      0.00
   -6    3    1      2.34      0.00
   -5    3    1      0.97      0.00
   -4    3    1     -1.06      0.00
   -3    3    1      0.93      0.00
   -2    3    1      2.68      0.00
   -1    3    1     -7.01      0.00
    0    3    1     -9.28      0.00
    1    3    1    -19.62      0.00
    2    3    1    -12.59      0.00
    3    3    1      2.20      0.00
    4    3    1      2.05      0.00
    5    3    1      0.41      0.00
    6    3    1      1.51      0.00
    7    3    1      1.12      0.00
    8    3    1     -0.07      0.00
    9    3    1     -0.57      0.00
   10    3    1      0.09      0.00
   11    3    1     -0.09      0.00
   12    3    1      0.37      0.00
   13    3    1      0.46      0.00
   14    3    1      0.16      0.00
   15    3    1      0.37      0.00
  -13    4    1     -0.02      0.00
  -12    4    1      0.52      0.00
  -11    4    1      1.06      0.00
  -10    4    1     -0.28      0.00
   -9    4    1     -1.23      0.00
   -8    4    1     -1.09      0.00
   -7    4    1      1.36      0.00
   -6    4    1      2.12      0.00
   -5    4    1     -0.05      0.00
   -4    4    1     -1.84      0.00
   -3    4    1     -1.57      0.00
   -2    4    1     -1.02      0.00
   -1    4    1     -3.88      0.00
    0    4    1    -12.19      0.00
    1    4    1    -28.98      0.00
    2    4    1    -20.75      0.00
    3    4    1     -4.95      0.00
    4    4    1     -0.01      0.00
    5    4    1      0.83      0.00
    6    4    1      1.78      0.00
    7    4    1      0.16      0.00
    8    4    1      0.37      0.00
    9    4    1     -0.68      0.00
   10    4    1      0.23      0.00
   11    4    1      0.14      0.00
   12    4    1      0.86      0.00
   13    4    1      0.40      0.00
   14    4    1      0.63      0.00
   15    4    1      0.86      0.00
  -13    5    1      0.15      0.00
  -12    5    1      0.13      0.00
  -11    5    1      0.75      0.00
  -10    5    1      0.68      0.00
   -9    5    1      0.11      0.00
   -8    5    1     -0.08      0.00
   -7    5    1      1.88      0.00
   -6    5    1      1.55      0.00
   -5    5    1     -0.72      0.00
   -4    5    1     -0.98      0.00
   -3    5    1     -1.05      0.00
   -2    5    1     -2.44      0.00
   -1    5    1     -3.32      0.00
    0    5    1     -8.21      0.00
    2    5    1    -13.73      0.00
    3    5    1     -5.83      0.00
    4    5    1     -1.78      0.00
    5    5    1      0.93      0.00
    6    5    1      1.44      0.00
    7    5    1      0.12      0.00
    8    5    1      1.38      0.00
    9    5    1     -0.76      0.00
   10    5    1     -0.33      0.00
   11    5    1     -0.26      0.00
   12    5    1      0.80      0.00
   13    5    1      0.16      0.00
   14    5    1      0.98      0.00
   15    5    1      1.09      0.00
  -13    6    1      0.82      0.00
  -12    6    1      0.83      0.00
  -11    6    1      0.41      0.00
  -10    6    1      0.94      0.00
   -9    6    1      1.08      0.00
   -8    6    1      0.70      0.00
   -7    6    1      1.20      0.00
   -6    6    1      0.55      0.00
   -5    6    1     -0.58      0.00
   -4    6    1      0.01      0.00
   -3    6    1     -0.08      0.00
   -2    6    1     -0.69      0.00
   -1    6    1     -1.18      0.00
    0    6    1     -3.28      0.00
    1    6    1     -6.52      0.00
    2    6    1     -4.36      0.00
    3    6    1     -1.21      0.00
    4    6    1      0.17      0.00
    5    6    1      1.73      0.00
    6    6    1      0.61      0.00
    7    6    1      0.45      0.00
    8    6    1      1.81      0.00
    9    6    1     -0.50      0.00
   10    6    1     -0.65      0.00
   11    6    1     -0.50      0.00
   12    6    1      0.02      0.00
   13    6    1     -0.70      0.00
   14    6    1      0.43      0.00
   15    6    1      0.38      0.00
  -13    7    1      0.56      0.00
  -12    7    1      1.08      0.00
  -11    7    1      0.51      0.00
  -10    7    1      0.99      0.00
   -9    7    1      0.92      0.00
   -8    7    1      0.62      0.00
   -7    7    1      0.04      0.00
   -6    7    1     -0.30      0.00
   -5    7    1      0.00      0.00
   -4    7    1      1.14      0.00
   -3    7    1      0.06      0.00
   -2    7    1     -0.11      0.00
   -1    7    1      0.89      0.00
    0    7    1      1.24      0.00
    1    7    1      0.25      0.00
    2    7    1      1.34      0.00
    3    7    1      2.79      0.00
    4    7    1      3.02      0.00
    5    7    1      2.74      0.00
    6    7    1      0.31      0.00
    7    7    1      0.45      0.00
    8    7    1      0.96      0.00
    9    7    1     -0.10      0.00
   10    7    1     -0.07      0.00
   11    7    1      0.06      0.00
   12    7    1     -0.55      0.00
   13    7    1     -0.98      0.00
   14    7    1     -0.50      0.00
   15    7    1     -1.03      0.00
  -12    8    1     -0.15      0.00
  -11    8    1     -0.15      0.00
  -10    8    1      0.39      0.00
   -9    8    1      0.10      0.00
   -8    8    1      0.22      0.00
   -7    8    1     -0.20      0.00
   -6    8    1      0.12      0.00
   -5    8    1      0.22      0.00
   -4    8    1      1.68      0.00
   -3    8    1      0.55      0.00
   -2    8    1     -0.14      0.00
   -1    8    1      0.60      0.00
    0    8    1      1.70      0.00
    1    8    1      2.85      0.00
    2    8    1      4.75      0.00
    3    8    1      4.62      0.00
    4    8    1      3.40      0.00
    5    8    1      2.15      0.00
    6    8    1      0.84      0.00
    7    8    1      0.50      0.00
    8    8    1     -0.26      0.00
    9    8    1     -0.05      0.00
   10    8    1      0.81      0.00
   11    8    1      0.86      0.00
   12    8    1     -0.56      0.00
   13    8    1     -0.13      0.00
   14    8    1     -0.57      0.00
   15    8    1     -1.56      0.00
  -12    9    1     -1.23      0.00
  -11    9    1     -1.23      0.00
  -10    9    1     -1.26      0.00
   -9    9    1     -1.36      0.00
   -8    9    1     -0.32      0.00
   -7    9    1      0.71      0.00
   -6    9    1      1.85      0.00
   -5    9    1      0.41      0.00
   -4    9    1      0.97      0.00
   -3    9    1      0.51      0.00
   -2    9    1      0.53      0.00
   -1    9    1      0.27      0.00
    0    9    1     -0.49      0.00
    1    9    1      1.36      0.00
    2    9    1      4.67      0.00
    3    9    1      4.49      0.00
    4    9    1      1.95      0.00
    5    9    1      0.56      0.00
    6    9    1      1.20      0.00
    7    9    1      0.49      0.00
    8    9    1     -0.60      0.00
    9    9    1     -0.32      0.00
   10    9    1      0.91      0.00
   11    9    1      0.92      0.00
   12    9    1     -0.21      0.00
   13    9    1      0.64      0.00
   14    9    1     -0.21      0.00
  -11   10    1     -1.05      0.00
  -10   10    1     -2.17      0.00
   -9   10    1     -2.53      0.00
   -8   10    1     -1.21      0.00
   -7   10    1      1.02      0.00
   -6   10    1      2.75      0.00
   -5   10    1      0.72      0.00
   -4   10    1      0.17      0.00
   -3   10    1     -0.44      0.00
   -2   10    1      0.32      0.00
   -1   10    1      0.32      0.00
    0   10    1     -1.29      0.00
    1   10    1     -1.03      0.00
    2   10    1      0.93      0.00
    3   10    1      1.84      0.00
    4   10    1      0.30      0.00
    5   10    1      0.32      0.00
    6   10    1      1.28      0.00
    7   10    1     -0.03      0.00
    8   10    1     -0.49      0.00
    9   10    1     -0.47      0.00
   10   10    1      0.25      0.00
   11   10    1      0.17      0.00
   12   10    1      0.24      0.00
   13   10    1      0.54      0.00
   14   10    1     -0.31      0.00
  -11   11    1      0.20      0.00
  -10   11    1     -1.20      0.00
   -9   11    1     -1.80      0.00
   -8   11    1     -1.22      0.00
   -7   11    1     -0.05      0.00
   -6   11    1      1.04      0.00
   -5   11    1      0.17      0.00
   -4   11    1     -0.20      0.00
   -3   11    1     -1.07      0.00
   -2   11    1     -0.67      0.00
   -1   11    1     -0.28      0.00
    0   11    1     -0.61      0.00
    1   11    1     -1.41      0.00
    2   11    1     -2.27      0.00
    3   11    1     -1.41      0.00
    4   11    1     -1.13      0.00
    5   11    1      1.03      0.00
    6   11    1      1.22      0.00
    7   11    1     -0.53      0.00
    8   11    1     -0.62      0.00
    9   11    1     -0.43      0.00
   10   11    1     -0.21      0.00
   11   11    1     -0.40      0.00
   12   11    1      0.49      0.00
   13   11    1      0.03      0.00
   14   11    1     -0.55      0.00
  -10   12    1     -0.07      0.00
   -9   12    1     -0.20      0.00
   -8   12    1      0.30      0.00
   -7   12    1     -0.91      0.00
   -6   12    1     -1.48      0.00
   -5   12    1     -1.09      0.00
   -4   12    1     -0.59      0.00
   -3   12    1     -1.14      0.00
   -2   12    1     -1.15      0.00
   -1   12    1     -0.88      0.00
    0   12    1     -0.10      0.00
    1   12    1     -0.32      0.00
    2   12    1     -1.92      0.00
    3   12    1     -1.88      0.00
    4   12    1     -1.48      0.00
    5   12    1      0.81      0.00
    6   12    1      0.17      0.00
    7   12    1     -0.74      0.00
    8   12    1     -0.56      0.00
    9   12    1     -0.13      0.00
   10   12    1     -0.14      0.00
   11   12    1     -0.34      0.00
   12   12    1      0.31      0.00
   13   12    1     -0.35      0.00
   14   12    1     -0.49      0.00
  -10   13    1     -0.11      0.00
   -9   13    1      0.10      0.00
   -8   13    1      1.23      0.00
   -7   13    1     -0.89      0.00
   -6   13    1     -1.88      0.00
   -5   13    1     -1.44      0.00
   -4   13    1     -0.67      0.00
   -3   13    1     -0.74      0.00
   -2   13    1     -0.58      0.00
   -1   13    1     -0.84      0.00
    0   13    1     -0.64      0.00
    1   13    1     -0.03      0.00
    2   13    1      0.11      0.00
    3   13    1      0.10      0.00
    4   13    1     -0.49      0.00
    5   13    1      0.22      0.00
    6   13    1     -1.17      0.00
    7   13    1     -0.99      0.00
    8   13    1     -0.14      0.00
    9   13    1      0.55      0.00
   10   13    1      0.32      0.00
   11   13    1     -0.24      0.00
   12   13    1     -0.31      0.00
   13   13    1     -0.56      0.00
   14   13    1     -0.38      0.00
   -9   14    1     -0.39      0.00
   -8   14    1      0.38      0.00
   -7   14    1     -1.02      0.00
   -6   14    1     -0.23      0.00
   -5   14    1     -0.35      0.00
   -4   14    1     -0.24      0.00
   -3   14    1     -0.08      0.00
   -2   14    1      0.81      0.00
   -1   14    1      0.11      0.00
    0   14    1     -1.39      0.00
    1   14    1     -1.33      0.00
    2   14    1      0.68      0.00
    3   14    1      0.95      0.00
    4   14    1     -0.23      0.00
    5   14    1      0.08      0.00
    6   14    1     -1.00      0.00
    7   14    1     -0.73      0.00
    8   14    1     -0.05      0.00
    9   14    1      0.85      0.00
   10   14    1      0.99      0.00
   11   14    1     -0.24      0.00
   12   14    1     -0.87      0.00
   13   14    1     -0.84      0.00
   -9   15    1     -0.21      0.00
   -8   15    1     -0.54      0.00
   -7   15    1     -1.14      0.00
   -6   15    1      1.29      0.00
   -5   15    1      1.07      0.00
   -4   15    1      0.62      0.00
   -3   15    1      0.30      0.00
   -2   15    1      1.19      0.00
   -1   15    1      0.75      0.00
    0   15    1     -0.93      0.00
    1   15    1     -1.64      0.00
    2   15    1      0.59      0.00
    3   15    1     -0.14      0.00
    4   15    1     -1.49      0.00
    5   15    1     -0.42      0.00
    6   15    1     -0.17      0.00
    7   15    1      0.01      0.00
    8   15    1     -0.64      0.00
    9   15    1     -0.05      0.00
   10   15    1      0.88      0.00
   11   15    1     -0.05      0.00
   12   15    1     -0.52      0.00
   13   15    1     -1.06      0.00
   -8   16    1     -0.47      0.00
   -7   16    1     -0.50      0.00
   -6   16    1      1.44      0.00
   -5   16    1      1.40      0.00
   -4   16    1      1.65      0.00
   -3   16    1      1.28      0.00
   -2   16    1      0.22      0.00
   -1   16    1     -0.80      0.00
    0   16    1     -0.77      0.00
    1   16    1      0.26      0.00
    2   16    1      2.26      0.00
    3   16    1     -0.41      0.00
    4   16    1     -1.79      0.00
    5   16    1     -0.93      0.00
    6   16    1     -0.26      0.00
    7   16    1     -0.07      0.00
    8   16    1     -1.41      0.00
    9   16    1     -1.09      0.00
   10   16    1     -0.54      0.00
   11   16    1     -0.37      0.00
   12   16    1      0.48      0.00
   13   16    1     -0.66      0.00
   -7   17    1      0.34      0.00
   -6   17    1      0.77      0.00
   -5   17    1      0.36      0.00
   -4   17    1      1.47      0.00
   -3   17    1      2.70      0.00
   -2   17    1      0.41      0.00
   -1   17    1     -2.14      0.00
    0   17    1     -2.06      0.00
    1   17    1      1.32      0.00
    2   17    1      3.85      0.00
    3   17    1      0.96      0.00
    4   17    1      0.09      0.00
    5   17    1     -0.52      0.00
    6   17    1     -0.53      0.00
    7   17    1     -0.87      0.00
    8   17    1     -1.47      0.00
    9   17    1     -0.40      0.00
   10   17    1     -1.55      0.00
   11   17    1     -1.37      0.00
   12   17    1      0.53      0.00
   -6   18    1      0.43      0.00
   -5   18    1     -0.42      0.00
   -4   18    1     -0.02      0.00
   -3   18    1      2.10      0.00
   -2   18    1      1.32      0.00
   -1   18    1     -0.09      0.00
    0   18    1     -1.69      0.00
    1   18    1      0.51      0.00
    2   18    1      2.09      0.00
    3   18    1      1.46      0.00
    4   18    1      1.95      0.00
    5   18    1      0.17      0.00
    6   18    1     -0.27      0.00
    7   18    1     -1.13      0.00
    8   18    1     -0.36      0.00
    9   18    1      1.54      0.00
   10   18    1     -0.71      0.00
   11   18    1     -1.57      0.00
   -6   19    1      0.42      0.00
   -5   19    1      0.09      0.00
   -4   19    1     -0.22      0.00
   -3   19    1      0.20      0.00
   -2   19    1      0.51      0.00
   -1   19    1      2.30      0.00
    0   19    1      0.93      0.00
    1   19    1      0.45      0.00
    2   19    1     -1.12      0.00
    3   19    1      0.01      0.00
    4   19    1      1.90      0.00
    5   19    1      0.72      0.00
    6   19    1      0.04      0.00
    7   19    1     -0.78      0.00
    8   19    1      1.20      0.00
    9   19    1      2.41      0.00
   10   19    1      0.47      0.00
   11   19    1     -0.52      0.00
   -4   20    1      1.13      0.00
   -3   20    1      0.26      0.00
   -2   20    1     -0.19      0.00
   -1   20    1      1.70      0.00
    0   20    1      1.41      0.00
    1   20    1      1.00      0.00
    2   20    1     -1.76      0.00
    3   20    1     -1.30      0.00
    4   20    1      0.42      0.00
    5   20    1      1.31      0.00
    6   20    1      0.24      0.00
    7   20    1     -0.41      0.00
    8   20    1      2.04      0.00
    9   20    1      1.56      0.00
   10   20    1      0.31      0.00
   -3   21    1      1.27      0.00
   -2   21    1      1.13      0.00
   -1   21    1      0.39      0.00
    0   21    1     -0.95      0.00
    1   21    1      0.07      0.00
    2   21    1     -0.13      0.00
    3   21    1     -0.84      0.00
    4   21    1     -0.86      0.00
    5   21    1      1.03      0.00
    6   21    1     -0.23      0.00
    7   21    1     -0.40      0.00
    8   21    1      1.66      0.00
    9   21    1      0.44      0.00
   -2   22    1      1.71      0.00
   -1   22    1      0.12      0.00
    0   22    1     -2.17      0.00
    1   22    1     -1.11      0.00
    2   22    1      1.01      0.00
    3   22    1      0.23      0.00
    4   22    1     -0.85      0.00
    5   22    1     -0.43      0.00
    6   22    1     -1.80      0.00
    7   22    1     -1.00      0.00
    8   22    1      0.40      0.00
    1   23    1     -0.56      0.00
    2   23    1      0.90      0.00
    3   23    1      0.17      0.00
    4   23    1     -0.18      0.00
    5   23    1     -1.59      0.00
    6   23    1     -2.95      0.00
   -5  -23    2      1.01      0.00
   -4  -23    2      1.60      0.00
   -3  -23    2      0.64      0.00
   -2  -23    2      0.71      0.00
   -1  -23    2     -0.38      0.00
   -7  -22    2      0.36      0.00
   -6  -22    2      0.29      0.00
   -5  -22    2      0.59      0.00
   -4  -22    2      0.78      0.00
   -3  -22    2      0.26      0.00
   -2  -22    2      0.14      0.00
   -1  -22    2     -1.06      0.00
    0  -22    2      0.25      0.00
    1  -22    2      1.05      0.00
   -9  -21    2      1.26      0.00
   -8  -21    2      0.56      0.00
   -7  -21    2      0.20      0.00
   -6  -21    2      0.37      0.00
   -5  -21    2      0.33      0.00
   -4  -21    2     -0.49      0.00
   -3  -21    2     -0.28      0.00
   -2  -21    2     -0.21      0.00
   -1  -21    2     -1.20      0.00
    0  -21    2     -0.17      0.00
    1  -21    2      0.60      0.00
    2  -21    2      0.66      0.00
    3  -21    2      1.50      0.00
  -10  -20    2     -2.06      0.00
   -9  -20    2     -1.41      0.00
   -8  -20    2     -1.39      0.00
   -7  -20    2     -0.40      0.00
   -6  -20    2      1.03      0.00
   -5  -20    2      1.16      0.00
   -4  -20    2     -0.44      0.00
   -3  -20    2     -0.28      0.00
   -2  -20    2      0.32      0.00
   -1  -20    2      0.02      0.00
    0  -20    2     -0.18      0.00
    1  -20    2     -0.55      0.00
    2  -20    2     -0.63      0.00
    3  -20    2      1.83      0.00
    4  -20    2      2.01      0.00
  -10  -19    2     -2.67      0.00
   -9  -19    2     -2.96      0.00
   -8  -19    2     -3.07      0.00
   -7  -19    2     -1.13      0.00
   -6  -19    2      1.00      0.00
   -5  -19    2      1.65      0.00
   -4  -19    2      0.48      0.00
   -3  -19    2      0.22      0.00
   -2  -19    2      1.14      0.00
   -1  -19    2      1.15      0.00
    0  -19    2      0.40      0.00
    1  -19    2     -0.42      0.00
    2  -19    2     -1.51      0.00
    3  -19    2      0.12      0.00
    4  -19    2      0.74      0.00
    5  -19    2      1.83      0.00
  -11  -18    2     -0.35      0.00
  -10  -18    2     -1.41      0.00
   -9  -18    2     -1.86      0.00
   -8  -18    2     -2.47      0.00
   -7  -18    2     -0.48      0.00
   -6  -18    2      0.86      0.00
   -5  -18    2      1.10      0.00
   -4  -18    2      0.50      0.00
   -3  -18    2      0.46      0.00
   -2  -18    2      1.69      0.00
   -1  -18    2      0.58      0.00
    0  -18    2     -0.04      0.00
    1  -18    2      0.72      0.00
    2  -18    2      0.10      0.00
    3  -18    2     -0.80      0.00
    4  -18    2     -1.10      0.00
    5  -18    2      2.09      0.00
    6  -18    2      2.48      0.00
  -12  -17    2      0.96      0.00
  -11  -17    2      0.12      0.00
  -10  -17    2     -0.14      0.00
   -9  -17    2     -0.48      0.00
   -8  -17    2     -0.99      0.00
   -7  -17    2      0.90      0.00
   -6  -17    2      1.07      0.00
   -5  -17    2      0.60      0.00
   -4  -17    2     -0.19      0.00
   -3  -17    2      0.20      0.00
   -2  -17    2      1.87      0.00
   -1  -17    2     -0.29      0.00
    0  -17    2     -0.89      0.00
    1  -17    2      0.70      0.00
    2  -17    2      1.80      0.00
    3  -17    2      0.46      0.00
    4  -17    2     -0.61      0.00
    5  -17    2      1.47      0.00
    6  -17    2      1.74      0.00
    7  -17    2      1.95      0.00
  -12  -16    2      1.37      0.00
  -11  -16    2      0.77      0.00
  -10  -16    2      0.73      0.00
   -9  -16    2     -0.31      0.00
   -8  -16    2     -0.68      0.00
   -7  -16    2      0.96      0.00
   -6  -16    2      0.50      0.00
   -5  -16    2      0.27      0.00
   -4  -16    2     -0.33      0.00
   -3  -16    2      0.23      0.00
   -2  -16    2      1.36      0.00
   -1  -16    2     -0.29      0.00
    0  -16    2      0.21      0.00
    1  -16    2      0.44      0.00
    2  -16    2      0.94      0.00
    3  -16    2      0.92      0.00
    4  -16    2      1.25      0.00
    5  -16    2      1.33      0.00
    6  -16    2      0.38      0.00
    7  -16    2      0.48      0.00
    8  -16    2      0.54      0.00
  -13  -15    2     -0.09      0.00
  -12  -15    2      0.64      0.00
  -11  -15    2      0.81      0.00
  -10  -15    2      1.36      0.00
   -9  -15    2     -0.07      0.00
   -8  -15    2     -0.85      0.00
   -7  -15    2     -0.10      0.00
   -6  -15    2     -0.81      0.00
   -5  -15    2     -0.17      0.00
   -4  -15    2      0.21      0.00
   -3  -15    2      1.13      0.00
   -2  -15    2      0.70      0.00
   -1  -15    2     -0.46      0.00
    0  -15    2      1.81      0.00
    1  -15    2      1.25      0.00
    2  -15    2     -0.38      0.00
    3  -15    2     -0.26      0.00
    4  -15    2      1.31      0.00
    5  -15    2      1.00      0.00
    6  -15    2     -0.31      0.00
    7  -15    2     -1.17      0.00
    8  -15    2     -0.17      0.00
    9  -15    2     -0.41      0.00
  -13  -14    2     -0.09      0.00
  -12  -14    2     -0.43      0.00
  -11  -14    2     -0.07      0.00
  -10  -14    2      1.00      0.00
   -9  -14    2      0.71      0.00
   -8  -14    2     -0.19      0.00
   -7  -14    2     -0.64      0.00
   -6  -14    2     -1.45      0.00
   -5  -14    2     -0.02      0.00
   -4  -14    2      0.73      0.00
   -3  -14    2      1.97      0.00
   -2  -14    2      0.85      0.00
   -1  -14    2     -0.53      0.00
    0  -14    2      1.54      0.00
    1  -14    2      1.15      0.00
    2  -14    2     -0.62      0.00
    3  -14    2     -0.34      0.00
    4  -14    2      0.33      0.00
    5  -14    2     -0.05      0.00
    6  -14    2     -0.32      0.00
    7  -14    2     -1.50      0.00
    8  -14    2     -0.94      0.00
    9  -14    2     -1.05      0.00
  -13  -13    2     -0.11      0.00
  -12  -13    2     -0.53      0.00
  -11  -13    2     -0.60      0.00
  -10  -13    2     -0.15      0.00
   -9  -13    2      0.75      0.00
   -8  -13    2      0.66      0.00
   -7  -13    2      0.00      0.00
   -6  -13    2     -0.91      0.00
   -5  -13    2      0.70      0.00
   -4  -13    2      0.60      0.00
   -3  -13    2      1.27      0.00
   -2  -13    2      0.72      0.00
   -1  -13    2      0.06      0.00
    0  -13    2      0.92      0.00
    1  -13    2      0.06      0.00
    2  -13    2     -0.66      0.00
    3  -13    2      0.82      0.00
    4  -13    2      0.48      0.00
    5  -13    2     -0.48      0.00
    6  -13    2     -0.05      0.00
    7  -13    2     -0.51      0.00
    8  -13    2     -0.84      0.00
    9  -13    2     -1.12      0.00
   10  -13    2      0.55      0.00
  -14  -12    2      0.08      0.00
  -13  -12    2     -0.33      0.00
  -12  -12    2      0.03      0.00
  -11  -12    2     -0.30      0.00
  -10  -12    2     -0.65      0.00
   -9  -12    2     -0.26      0.00
   -8  -12    2      0.33      0.00
   -7  -12    2      0.80      0.00
   -6  -12    2      0.23      0.00
   -5  -12    2      0.97      0.00
   -4  -12    2     -0.37      0.00
   -3  -12    2     -0.35      0.00
   -2  -12    2     -0.39      0.00
   -1  -12    2      0.03      0.00
    0  -12    2      0.67      0.00
    1  -12    2     -0.08      0.00
    2  -12    2      0.08      0.00
    3  -12    2      1.62      0.00
    4  -12    2      0.84      0.00
    5  -12    2      0.01      0.00
    6  -12    2      0.24      0.00
    7  -12    2      0.16      0.00
    8  -12    2      0.00      0.00
    9  -12    2      0.03      0.00
   10  -12    2      1.10      0.00
   11  -12    2      0.93      0.00
  -14  -11    2     -0.53      0.00
  -13  -11    2     -0.50      0.00
  -12  -11    2      0.24      0.00
  -11  -11    2     -0.24      0.00
  -10  -11    2     -0.48      0.00
   -9  -11    2     -1.02      0.00
   -8  -11    2     -0.76      0.00
   -7  -11    2      0.49      0.00
   -6  -11    2      0.72      0.00
   -5  -11    2      0.22      0.00
   -4  -11    2     -1.69      0.00
   -3  -11    2     -1.13      0.00
   -2  -11    2     -0.48      0.00
   -1  -11    2     -0.10      0.00
    0  -11    2     -0.18      0.00
    1  -11    2     -0.28      0.00
    2  -11    2      1.39      0.00
    3  -11    2      2.05      0.00
    4  -11    2      0.32      0.00
    5  -11    2      0.08      0.00
    6  -11    2      0.32      0.00
    7  -11    2     -0.32      0.00
    8  -11    2      0.25      0.00
    9  -11    2      1.26      0.00
   10  -11    2      1.16      0.00
   11  -11    2      0.40      0.00
  -14  -10    2     -1.17      0.00
  -13  -10    2     -0.42      0.00
  -12  -10    2      0.09      0.00
  -11  -10    2     -0.61      0.00
  -10  -10    2     -0.74      0.00
   -9  -10    2     -0.98      0.00
   -8  -10    2     -0.97      0.00
   -7  -10    2     -0.25      0.00
   -6  -10    2     -0.11      0.00
   -5  -10    2     -1.13      0.00
   -4  -10    2     -2.30      0.00
   -3  -10    2     -0.77      0.00
   -2  -10    2      0.75      0.00
   -1  -10    2      0.78      0.00
    0  -10    2     -0.33      0.00
    1  -10    2     -1.01      0.00
    2  -10    2      1.24      0.00
    3  -10    2      1.63      0.00
    4  -10    2     -0.47      0.00
    5  -10    2     -0.47      0.00
    6  -10    2      0.10      0.00
    7  -10    2     -0.83      0.00
    8  -10    2      0.11      0.00
    9  -10    2      1.09      0.00
   10  -10    2      0.76      0.00
   11  -10    2      0.03      0.00
  -14   -9    2     -0.98      0.00
  -13   -9    2      0.01      0.00
  -12   -9    2      0.17      0.00
  -11   -9    2     -0.40      0.00
  -10   -9    2     -1.25      0.00
   -9   -9    2     -0.79      0.00
   -8   -9    2     -0.25      0.00
   -7   -9    2      0.14      0.00
   -6   -9    2     -0.97      0.00
   -5   -9    2     -1.68      0.00
   -4   -9    2     -1.25      0.00
   -3   -9    2      0.51      0.00
   -2   -9    2      1.25      0.00
   -1   -9    2      0.75      0.00
    0   -9    2      0.52      0.00
    1   -9    2     -0.43      0.00
    2   -9    2      0.34      0.00
    3   -9    2      0.00      0.00
    4   -9    2     -1.13      0.00
    5   -9    2     -0.69      0.00
    6   -9    2     -0.22      0.00
    7   -9    2     -0.67      0.00
    8   -9    2      0.71      0.00
    9   -9    2      0.45      0.00
   10   -9    2      0.07      0.00
   11   -9    2      0.36      0.00
   12   -9    2      0.20      0.00
  -14   -8    2     -0.04      0.00
  -13   -8    2      0.69      0.00
  -12   -8    2      0.73      0.00
  -11   -8    2      0.32      0.00
  -10   -8    2     -1.01      0.00
   -9   -8    2     -0.51      0.00
   -8   -8    2      0.25      0.00
   -7   -8    2      1.08      0.00
   -6   -8    2     -0.90      0.00
   -5   -8    2     -0.66      0.00
   -4   -8    2      0.82      0.00
   -3   -8    2      2.26      0.00
   -2   -8    2      0.96      0.00
   -1   -8    2     -0.36      0.00
    0   -8    2      0.79      0.00
    1   -8    2      0.94      0.00
    2   -8    2      0.44      0.00
    3   -8    2     -1.41      0.00
    4   -8    2     -1.44      0.00
    5   -8    2     -0.34      0.00
    6   -8    2     -0.37      0.00
    7   -8    2     -0.45      0.00
    8   -8    2      1.35      0.00
    9   -8    2      0.62      0.00
   10   -8    2     -0.06      0.00
   11   -8    2      0.73      0.00
   12   -8    2      0.99      0.00
  -14   -7    2      0.55      0.00
  -13   -7    2      0.92      0.00
  -12   -7    2      1.30      0.00
  -11   -7    2      0.47      0.00
  -10   -7    2     -0.22      0.00
   -9   -7    2      0.17      0.00
   -8   -7    2      0.82      0.00
   -7   -7    2      1.29      0.00
   -6   -7    2     -0.60      0.00
   -5   -7    2      0.44      0.00
   -4   -7    2      1.67      0.00
   -3   -7    2      2.56      0.00
   -2   -7    2      0.60      0.00
   -1   -7    2      0.09      0.00
    0   -7    2      1.08      0.00
    1   -7    2      1.71      0.00
    2   -7    2      0.81      0.00
    3   -7    2     -1.84      0.00
    4   -7    2     -1.15      0.00
    5   -7    2      0.03      0.00
    6   -7    2     -0.43      0.00
    7   -7    2     -0.45      0.00
    8   -7    2      0.88      0.00
    9   -7    2      0.82      0.00
   10   -7    2      0.35      0.00
   11   -7    2      0.88      0.00
   12   -7    2      0.88      0.00
   13   -7    2     -0.19      0.00
  -14   -6    2      0.63      0.00
  -13   -6    2      0.33      0.00
  -12   -6    2      1.11      0.00
  -11   -6    2     -0.11      0.00
  -10   -6    2      0.40      0.00
   -9   -6    2      0.72      0.00
   -8   -6    2      1.89      0.00
   -7   -6    2      1.07      0.00
   -6   -6    2     -0.15      0.00
   -5   -6    2      0.32      0.00
   -4   -6    2      0.53      0.00
   -3   -6    2      0.52      0.00
   -2   -6    2     -0.12      0.00
   -1   -6    2      1.44      0.00
    0   -6    2      1.22      0.00
    1   -6    2      1.41      0.00
    2   -6    2      0.65      0.00
    3   -6    2     -1.54      0.00
    4   -6    2     -0.78      0.00
    5   -6    2     -0.09      0.00
    6   -6    2     -0.53      0.00
    7   -6    2     -0.56      0.00
    8   -6    2     -0.25      0.00
    9   -6    2      0.39      0.00
   10   -6    2      0.31      0.00
   11   -6    2      0.74      0.00
   12   -6    2     -0.05      0.00
   13   -6    2     -0.92      0.00
  -14   -5    2      0.75      0.00
  -13   -5    2     -0.45      0.00
  -12   -5    2      0.18      0.00
  -11   -5    2     -0.45      0.00
  -10   -5    2      1.01      0.00
   -9   -5    2      0.68      0.00
   -8   -5    2      2.17      0.00
   -7   -5    2      0.47      0.00
   -6   -5    2      0.61      0.00
   -5   -5    2     -0.45      0.00
   -4   -5    2     -0.83      0.00
   -3   -5    2     -2.16      0.00
   -2   -5    2     -1.00      0.00
   -1   -5    2      1.38      0.00
    0   -5    2     -0.04      0.00
    1   -5    2     -1.55      0.00
    2   -5    2     -0.73      0.00
    3   -5    2     -0.27      0.00
    4   -5    2     -0.60      0.00
    5   -5    2     -0.77      0.00
    6   -5    2     -0.47      0.00
    7   -5    2     -0.57      0.00
    8   -5    2     -1.10      0.00
    9   -5    2     -0.17      0.00
   10   -5    2     -0.16      0.00
   11   -5    2      0.18      0.00
   12   -5    2     -0.94      0.00
   13   -5    2     -1.10      0.00
  -14   -4    2      0.73      0.00
  -13   -4    2     -0.95      0.00
  -12   -4    2     -0.73      0.00
  -11   -4    2     -0.06      0.00
  -10   -4    2      1.72      0.00
   -9   -4    2      0.50      0.00
   -8   -4    2      0.88      0.00
   -7   -4    2     -0.82      0.00
   -6   -4    2      0.51      0.00
   -5   -4    2     -1.39      0.00
   -4   -4    2     -1.24      0.00
   -3   -4    2     -4.07      0.00
   -2   -4    2     -3.05      0.00
   -1   -4    2     -0.97      0.00
    0   -4    2     -0.59      0.00
    1   -4    2     -5.49      0.00
    2   -4    2     -2.80      0.00
    3   -4    2      1.25      0.00
    4   -4    2     -0.24      0.00
    5   -4    2     -1.43      0.00
    6   -4    2     -0.43      0.00
    7   -4    2     -0.27      0.00
    8   -4    2     -1.12      0.00
    9   -4    2     -0.47      0.00
   10   -4    2     -0.49      0.00
   11   -4    2     -0.28      0.00
   12   -4    2     -1.16      0.00
   13   -4    2     -0.30      0.00
   14   -4    2      0.27      0.00
  -14   -3    2      0.33      0.00
  -13   -3    2     -1.12      0.00
  -12   -3    2     -1.14      0.00
  -11   -3    2      0.33      0.00
  -10   -3    2      1.74      0.00
   -9   -3    2      0.31      0.00
   -8   -3    2     -0.87      0.00
   -7   -3    2     -1.55      0.00
   -6   -3    2     -0.37      0.00
   -5   -3    2     -2.07      0.00
   -4   -3    2     -1.32      0.00
   -3   -3    2     -4.46      0.00
   -2   -3    2     -6.15      0.00
   -1   -3    2     -5.04      0.00
    0   -3    2     -0.33      0.00
    1   -3    2     -6.18      0.00
    2   -3    2     -0.98      0.00
    3   -3    2      2.43      0.00
    4   -3    2      0.30      0.00
    5   -3    2     -1.37      0.00
    6   -3    2     -0.83      0.00
    7   -3    2     -0.18      0.00
    8   -3    2     -0.29      0.00
    9   -3    2     -0.21      0.00
   10   -3    2     -0.65      0.00
   11   -3    2     -0.36      0.00
   12   -3    2     -0.40      0.00
   13   -3    2      0.85      0.00
   14   -3    2      0.80      0.00
  -14   -2    2     -0.20      0.00
  -13   -2    2     -0.59      0.00
  -12   -2    2     -0.77      0.00
  -11   -2    2      0.13      0.00
  -10   -2    2      0.68      0.00
   -9   -2    2     -0.12      0.00
   -8   -2    2     -1.81      0.00
   -7   -2    2     -0.94      0.00
   -6   -2    2     -0.38      0.00
   -5   -2    2     -0.91      0.00
   -4   -2    2     -1.45      0.00
   -3   -2    2     -3.05      0.00
   -2   -2    2     -5.13      0.00
   -1   -2    2     -3.89      0.00
    0   -2    2     -0.80      0.00
    1   -2    2     -4.07      0.00
    2   -2    2      6.23      0.00
    3   -2    2      3.67      0.00
    4   -2    2      0.76      0.00
    5   -2    2     -0.77      0.00
    6   -2    2     -1.05      0.00
    7   -2    2     -0.54      0.00
    8   -2    2      0.39      0.00
    9   -2    2      0.56      0.00
   10   -2    2     -0.39      0.00
   11   -2    2     -0.32      0.00
   12   -2    2      0.42      0.00
   13   -2    2      1.60      0.00
   14   -2    2      0.97      0.00
  -14   -1    2     -0.95      0.00
  -13   -1    2      0.17      0.00
  -12   -1    2      0.18      0.00
  -11   -1    2     -0.05      0.00
  -10   -1    2     -0.44      0.00
   -9   -1    2     -0.38      0.00
   -8   -1    2     -1.30      0.00
   -7   -1    2      0.01      0.00
   -6   -1    2      0.22      0.00
   -5   -1    2      2.16      0.00
   -4   -1    2     -0.79      0.00
   -3   -1    2     -1.85      0.00
   -2   -1    2      0.54      0.00
   -1   -1    2      7.68      0.00
    1   -1    2      2.01      0.00
    2   -1    2     14.09      0.00
    3   -1    2      3.62      0.00
    4   -1    2      0.65      0.00
    5   -1    2     -0.75      0.00
    6   -1    2     -0.45      0.00
    7   -1    2     -0.21      0.00
    8   -1    2      0.45      0.00
    9   -1    2      0.83      0.00
   10   -1    2      0.29      0.00
   11   -1    2     -0.01      0.00
   12   -1    2      0.34      0.00
   13   -1    2      1.22      0.00
   14   -1    2      0.72      0.00
  -14    0    2     -1.35      0.00
  -13    0    2      0.04      0.00
  -12    0    2      0.34      0.00
  -11    0    2      0.09      0.00
  -10    0    2     -0.51      0.00
   -9    0    2     -0.04      0.00
   -8    0    2      0.19      0.00
   -7    0    2      0.63      0.00
   -6    0    2      0.34      0.00
   -5    0    2      4.47      0.00
   -4    0    2      1.34      0.00
   -3    0    2     -1.72      0.00
   -2    0    2      2.80      0.00
   -1    0    2     16.33      0.00
    2    0    2     21.09      0.00
    3    0    2      2.13      0.00
    4    0    2     -0.48      0.00
    5    0    2     -1.56      0.00
    6    0    2      0.38      0.00
    7    0    2      1.16      0.00
    8    0    2      0.79      0.00
    9    0    2      0.35      0.00
   10    0    2      0.45      0.00
   11    0    2      0.45      0.00
   12    0    2      0.00      0.00
   13    0    2      0.28      0.00
   14    0    2     -0.09      0.00
  -14    1    2     -0.33      0.00
  -13    1    2     -0.17      0.00
  -12    1    2     -0.53      0.00
  -11    1    2     -0.23      0.00
  -10    1    2      0.02      0.00
   -9    1    2      0.40      0.00
   -8    1    2      0.89      0.00
   -7    1    2      0.72      0.00
   -6    1    2      0.54      0.00
   -5    1    2      4.29      0.00
   -4    1    2      3.30      0.00
   -3    1    2     -0.25      0.00
   -2    1    2      0.59      0.00
   -1    1    2      8.03      0.00
    3    1    2      2.78      0.00
    4    1    2     -1.37      0.00
    5    1    2     -1.92      0.00
    6    1    2      1.00      0.00
    7    1    2      2.06      0.00
    8    1    2      1.28      0.00
    9    1    2      0.14      0.00
   10    1    2     -0.16      0.00
   11    1    2      0.28      0.00
   12    1    2      0.07      0.00
   13    1    2      0.15      0.00
   14    1    2     -0.75      0.00
  -14    2    2      1.03      0.00
  -13    2    2      0.60      0.00
  -12    2    2     -0.61      0.00
  -11    2    2     -0.75      0.00
  -10    2    2      0.10      0.00
   -9    2    2      0.22      0.00
   -8    2    2     -0.01      0.00
   -7    2    2     -0.11      0.00
   -6    2    2      1.17      0.00
   -5    2    2      2.93      0.00
   -4    2    2      2.50      0.00
   -3    2    2      1.35      0.00
   -2    2    2      0.58      0.00
   -1    2    2     -5.45      0.00
    0    2    2    -12.54      0.00
    1    2    2     14.49      0.00
    2    2    2     17.43      0.00
    3    2    2      3.94      0.00
    4    2    2     -0.69      0.00
    5    2    2     -1.06      0.00
    6    2    2      1.56      0.00
    7    2    2      1.85      0.00
    8    2    2      0.74      0.00
    9    2    2      0.35      0.00
   10    2    2     -0.59      0.00
   11    2    2     -0.16      0.00
   12    2    2      0.20      0.00
   13    2    2      0.67      0.00
   14    2    2     -0.54      0.00
   15    2    2     -0.94      0.00
  -14    3    2      0.83      0.00
  -13    3    2      0.94      0.00
  -12    3    2      0.33      0.00
  -11    3    2     -0.19      0.00
  -10    3    2      0.09      0.00
   -9    3    2     -0.47      0.00
   -8    3    2     -1.14      0.00
   -7    3    2     -0.97      0.00
   -6    3    2      1.49      0.00
   -5    3    2      1.97      0.00
   -4    3    2     -0.14      0.00
   -3    3    2     -0.55      0.00
   -2    3    2      1.12      0.00
   -1    3    2     -7.91      0.00
    0    3    2    -17.69      0.00
    1    3    2     -5.31      0.00
    2    3    2     -3.72      0.00
    3    3    2     -1.17      0.00
    4    3    2     -0.51      0.00
    5    3    2     -0.17      0.00
    6    3    2      1.68      0.00
    7    3    2      1.22      0.00
    8    3    2     -0.41      0.00
    9    3    2      0.39      0.00
   10    3    2     -0.60      0.00
   11    3    2      0.08      0.00
   12    3    2      0.41      0.00
   13    3    2      0.98      0.00
   14    3    2      0.14      0.00
   15    3    2      0.54      0.00
  -13    4    2      0.10      0.00
  -12    4    2      0.31      0.00
  -11    4    2      0.77      0.00
  -10    4    2      0.72      0.00
   -9    4    2     -0.63      0.00
   -8    4    2     -1.15      0.00
   -7    4    2     -0.52      0.00
   -6    4    2      1.39      0.00
   -5    4    2      1.15      0.00
   -4    4    2     -1.46      0.00
   -3    4    2     -3.02      0.00
   -2    4    2     -1.77      0.00
   -1    4    2     -4.40      0.00
    0    4    2     -7.94      0.00
    1    4    2    -12.11      0.00
    2    4    2    -19.06      0.00
    3    4    2     -9.76      0.00
    4    4    2     -2.67      0.00
    5    4    2     -0.62      0.00
    6    4    2      1.13      0.00
    7    4    2      0.59      0.00
    8    4    2     -0.71      0.00
    9    4    2      0.39      0.00
   10    4    2     -0.61      0.00
   11    4    2      0.55      0.00
   12    4    2      0.64      0.00
   13    4    2      1.20      0.00
   14    4    2      0.97      0.00
   15    4    2      1.90      0.00
  -13    5    2     -0.02      0.00
  -12    5    2     -0.39      0.00
  -11    5    2      0.68      0.00
  -10    5    2      1.08      0.00
   -9    5    2      0.18      0.00
   -8    5    2     -0.25      0.00
   -7    5    2      0.67      0.00
   -6    5    2      1.36      0.00
   -5    5    2     -0.04      0.00
   -4    5    2     -1.51      0.00
   -3    5    2     -1.94      0.00
   -2    5    2     -3.15      0.00
   -1    5    2     -2.96      0.00
    0    5    2     -0.21      0.00
    1    5    2     -6.93      0.00
    3    5    2    -11.22      0.00
    4    5    2     -4.01      0.00
    5    5    2     -1.67      0.00
    6    5    2      0.56      0.00
    7    5    2      0.05      0.00
    8    5    2      0.00      0.00
    9    5    2      0.44      0.00
   10    5    2     -0.69      0.00
   11    5    2      0.32      0.00
   12    5    2      0.21      0.00
   13    5    2      1.01      0.00
   14    5    2      1.65      0.00
   15    5    2      2.50      0.00
  -13    6    2      0.96      0.00
  -12    6    2      0.12      0.00
  -11    6    2      0.35      0.00
  -10    6    2      0.52      0.00
   -9    6    2      0.96      0.00
   -8    6    2      0.48      0.00
   -7    6    2      1.09      0.00
   -6    6    2      1.17      0.00
   -5    6    2     -0.69      0.00
   -4    6    2     -1.65      0.00
   -3    6    2     -0.20      0.00
   -2    6    2     -0.78      0.00
   -1    6    2     -1.16      0.00
    0    6    2      0.45      0.00
    1    6    2     -2.55      0.00
    2    6    2     -7.74      0.00
    3    6    2     -4.66      0.00
    4    6    2     -1.49      0.00
    5    6    2     -1.10      0.00
    6    6    2      0.51      0.00
    7    6    2     -0.34      0.00
    8    6    2      0.65      0.00
    9    6    2      0.05      0.00
   10    6    2     -0.77      0.00
   11    6    2     -0.27      0.00
   12    6    2     -0.54      0.00
   13    6    2     -0.10      0.00
   14    6    2      1.24      0.00
   15    6    2      1.82      0.00
  -13    7    2      0.94      0.00
  -12    7    2      0.86      0.00
  -11    7    2      0.76      0.00
  -10    7    2      0.27      0.00
   -9    7    2      1.08      0.00
   -8    7    2      0.32      0.00
   -7    7    2      0.48      0.00
   -6    7    2      0.49      0.00
   -5    7    2     -0.21      0.00
   -4    7    2     -1.01      0.00
   -3    7    2     -0.11      0.00
   -2    7    2      0.22      0.00
   -1    7    2      0.80      0.00
    0    7    2      0.99      0.00
    1    7    2     -0.14      0.00
    2    7    2     -1.39      0.00
    3    7    2      1.40      0.00
    4    7    2      2.01      0.00
    5    7    2      1.33      0.00
    6    7    2      1.19      0.00
    7    7    2     -0.39      0.00
    8    7    2      0.42      0.00
    9    7    2     -0.64      0.00
   10    7    2     -0.74      0.00
   11    7    2     -0.46      0.00
   12    7    2     -0.56      0.00
   13    7    2     -1.07      0.00
   14    7    2      0.08      0.00
   15    7    2      0.09      0.00
  -12    8    2     -0.09      0.00
  -11    8    2      0.59      0.00
  -10    8    2      0.65      0.00
   -9    8    2      0.92      0.00
   -8    8    2     -0.13      0.00
   -7    8    2     -0.03      0.00
   -6    8    2      0.08      0.00
   -5    8    2      0.49      0.00
   -4    8    2      0.27      0.00
   -3    8    2      0.47      0.00
   -2    8    2     -0.56      0.00
   -1    8    2      0.08      0.00
    0    8    2      1.77      0.00
    1    8    2      2.27      0.00
    2    8    2      2.10      0.00
    3    8    2      3.26      0.00
    4    8    2      2.71      0.00
    5    8    2      2.82      0.00
    6    8    2      2.07      0.00
    7    8    2      0.35      0.00
    8    8    2     -0.32      0.00
    9    8    2     -0.98      0.00
   10    8    2     -0.32      0.00
   11    8    2     -0.10      0.00
   12    8    2     -0.12      0.00
   13    8    2     -0.89      0.00
   14    8    2     -0.22      0.00
   15    8    2     -1.12      0.00
  -12    9    2     -1.42      0.00
  -11    9    2     -0.55      0.00
  -10    9    2      0.26      0.00
   -9    9    2      0.12      0.00
   -8    9    2     -0.37      0.00
   -7    9    2      0.24      0.00
   -6    9    2      0.88      0.00
   -5    9    2      1.05      0.00
   -4    9    2      0.47      0.00
   -3    9    2      1.39      0.00
   -2    9    2     -0.08      0.00
   -1    9    2     -0.75      0.00
    0    9    2      0.72      0.00
    1    9    2      1.97      0.00
    2    9    2      2.96      0.00
    3    9    2      2.80      0.00
    4    9    2      1.72      0.00
    5    9    2      1.86      0.00
    6    9    2      1.95      0.00
    7    9    2      1.38      0.00
    8    9    2     -0.50      0.00
    9    9    2     -0.78      0.00
   10    9    2      0.05      0.00
   11    9    2      0.37      0.00
   12    9    2     -0.07      0.00
   13    9    2     -0.37      0.00
   14    9    2      0.15      0.00
  -11   10    2     -0.64      0.00
  -10   10    2     -0.55      0.00
   -9   10    2     -1.32      0.00
   -8   10    2     -0.98      0.00
   -7   10    2      0.23      0.00
   -6   10    2      1.75      0.00
   -5   10    2      1.58      0.00
   -4   10    2      0.13      0.00
   -3   10    2      1.00      0.00
   -2   10    2      0.34      0.00
   -1   10    2     -0.12      0.00
    0   10    2     -0.17      0.00
    1   10    2     -0.57      0.00
    2   10    2      0.19      0.00
    3   10    2      0.67      0.00
    4   10    2      1.25      0.00
    5   10    2      0.57      0.00
    6   10    2      1.00      0.00
    7   10    2      1.42      0.00
    8   10    2     -0.10      0.00
    9   10    2     -0.45      0.00
   10   10    2     -0.26      0.00
   11   10    2      0.23      0.00
   12   10    2     -0.28      0.00
   13   10    2     -0.18      0.00
   14   10    2     -0.16      0.00
  -11   11    2      0.69      0.00
  -10   11    2     -0.19      0.00
   -9   11    2     -1.52      0.00
   -8   11    2     -1.36      0.00
   -7   11    2     -0.64      0.00
   -6   11    2      0.64      0.00
   -5   11    2      0.89      0.00
   -4   11    2      0.29      0.00
   -3   11    2      0.43      0.00
   -2   11    2     -0.44      0.00
   -1   11    2     -0.08      0.00
    0   11    2     -0.09      0.00
    1   11    2     -1.63      0.00
    2   11    2     -2.99      0.00
    3   11    2     -2.40      0.00
    4   11    2      0.50      0.00
    5   11    2      0.20      0.00
    6   11    2      0.44      0.00
    7   11    2      0.51      0.00
    8   11    2     -0.01      0.00
    9   11    2     -0.43      0.00
   10   11    2     -0.79      0.00
   11   11    2     -0.38      0.00
   12   11    2     -0.31      0.00
   13   11    2      0.03      0.00
   14   11    2     -0.82      0.00
  -10   12    2      0.58      0.00
   -9   12    2     -0.11      0.00
   -8   12    2     -0.20      0.00
   -7   12    2     -0.66      0.00
   -6   12    2     -1.44      0.00
   -5   12    2     -1.10      0.00
   -4   12    2      0.08      0.00
   -3   12    2      0.37      0.00
   -2   12    2     -0.91      0.00
   -1   12    2     -0.50      0.00
    0   12    2      0.02      0.00
    1   12    2     -0.67      0.00
    2   12    2     -2.90      0.00
    3   12    2     -3.43      0.00
    4   12    2     -0.85      0.00
    5   12    2     -0.52      0.00
    6   12    2     -0.22      0.00
    7   12    2     -0.50      0.00
    8   12    2     -0.41      0.00
    9   12    2     -0.67      0.00
   10   12    2     -0.69      0.00
   11   12    2     -0.51      0.00
   12   12    2     -0.24      0.00
   13   12    2      0.23      0.00
   14   12    2     -0.74      0.00
  -10   13    2      0.36      0.00
   -9   13    2      0.45      0.00
   -8   13    2      1.05      0.00
   -7   13    2      0.65      0.00
   -6   13    2     -1.73      0.00
   -5   13    2     -1.85      0.00
   -4   13    2     -0.38      0.00
   -3   13    2      0.22      0.00
   -2   13    2     -0.66      0.00
   -1   13    2     -0.15      0.00
    0   13    2     -0.11      0.00
    1   13    2      0.05      0.00
    2   13    2     -0.77      0.00
    3   13    2     -1.42      0.00
    4   13    2     -0.97      0.00
    5   13    2     -1.33      0.00
    6   13    2     -1.24      0.00
    7   13    2     -1.36      0.00
    8   13    2     -0.93      0.00
    9   13    2     -0.55      0.00
   10   13    2      0.06      0.00
   11   13    2     -0.02      0.00
   12   13    2     -0.48      0.00
   13   13    2      0.07      0.00
   14   13    2     -0.18      0.00
   -9   14    2     -0.45      0.00
   -8   14    2      0.48      0.00
   -7   14    2      0.95      0.00
   -6   14    2     -0.39      0.00
   -5   14    2     -0.32      0.00
   -4   14    2     -0.09      0.00
   -3   14    2      0.20      0.00
   -2   14    2      0.07      0.00
   -1   14    2      0.92      0.00
    0   14    2     -0.24      0.00
    1   14    2     -0.67      0.00
    2   14    2     -0.03      0.00
    3   14    2      0.76      0.00
    4   14    2     -0.10      0.00
    5   14    2     -1.12      0.00
    6   14    2     -1.03      0.00
    7   14    2     -1.46      0.00
    8   14    2     -1.32      0.00
    9   14    2     -0.15      0.00
   10   14    2      0.91      0.00
   11   14    2      0.45      0.00
   12   14    2     -1.08      0.00
   13   14    2     -0.29      0.00
   -9   15    2     -0.94      0.00
   -8   15    2     -0.59      0.00
   -7   15    2     -0.38      0.00
   -6   15    2      0.47      0.00
   -5   15    2      1.45      0.00
   -4   15    2      0.58      0.00
   -3   15    2      0.24      0.00
   -2   15    2      0.74      0.00
   -1   15    2      1.95      0.00
    0   15    2      0.31      0.00
    1   15    2     -1.33      0.00
    2   15    2     -0.71      0.00
    3   15    2      1.32      0.00
    4   15    2     -0.10      0.00
    5   15    2     -0.91      0.00
    6   15    2      0.02      0.00
    7   15    2     -0.60      0.00
    8   15    2     -1.29      0.00
    9   15    2     -0.42      0.00
   10   15    2      1.03      0.00
   11   15    2      0.58      0.00
   12   15    2     -1.26      0.00
   13   15    2     -0.37      0.00
   -8   16    2     -0.57      0.00
   -7   16    2     -1.30      0.00
   -6   16    2      0.42      0.00
   -5   16    2      1.75      0.00
   -4   16    2      0.98      0.00
   -3   16    2      0.34      0.00
   -2   16    2      0.72      0.00
   -1   16    2      1.37      0.00
    0   16    2      0.77      0.00
    1   16    2     -0.55      0.00
    2   16    2     -0.03      0.00
    3   16    2      1.89      0.00
    4   16    2     -0.21      0.00
    5   16    2     -1.01      0.00
    6   16    2     -0.33      0.00
    7   16    2     -0.36      0.00
    8   16    2     -0.95      0.00
    9   16    2     -1.24      0.00
   10   16    2      0.13      0.00
   11   16    2      0.10      0.00
   12   16    2     -0.41      0.00
   13   16    2      0.14      0.00
   -7   17    2     -1.04      0.00
   -6   17    2      0.06      0.00
   -5   17    2      0.69      0.00
   -4   17    2      0.78      0.00
   -3   17    2      1.04      0.00
   -2   17    2      1.20      0.00
   -1   17    2     -0.20      0.00
    0   17    2     -0.45      0.00
    1   17    2     -0.36      0.00
    2   17    2      1.76      0.00
    3   17    2      2.97      0.00
    4   17    2      0.86      0.00
    5   17    2     -0.05      0.00
    6   17    2     -1.46      0.00
    7   17    2     -1.17      0.00
    8   17    2     -0.72      0.00
    9   17    2     -1.00      0.00
   10   17    2     -0.29      0.00
   11   17    2     -0.88      0.00
   12   17    2      0.52      0.00
   -6   18    2     -0.26      0.00
   -5   18    2     -0.45      0.00
   -4   18    2     -0.35      0.00
   -3   18    2      1.13      0.00
   -2   18    2      2.29      0.00
   -1   18    2      0.14      0.00
    0   18    2     -1.36      0.00
    1   18    2     -1.76      0.00
    2   18    2      1.66      0.00
    3   18    2      2.41      0.00
    4   18    2      1.67      0.00
    5   18    2      1.19      0.00
    6   18    2     -1.40      0.00
    7   18    2     -1.11      0.00
    8   18    2     -0.39      0.00
    9   18    2      0.78      0.00
   10   18    2      1.06      0.00
   11   18    2     -1.10      0.00
   12   18    2      0.46      0.00
   -6   19    2     -0.37      0.00
   -5   19    2     -0.45      0.00
   -4   19    2     -1.16      0.00
   -3   19    2     -0.05      0.00
   -2   19    2      1.48      0.00
   -1   19    2      1.51      0.00
    0   19    2      0.32      0.00
    1   19    2     -1.78      0.00
    2   19    2     -0.01      0.00
    3   19    2      0.02      0.00
    4   19    2      1.05      0.00
    5   19    2      0.98      0.00
    6   19    2     -0.47      0.00
    7   19    2      0.22      0.00
    8   19    2      0.33      0.00
    9   19    2      2.41      0.00
   10   19    2      2.56      0.00
   11   19    2      0.05      0.00
   -4   20    2     -0.53      0.00
   -3   20    2     -0.28      0.00
   -2   20    2     -0.62      0.00
   -1   20    2      0.85      0.00
    0   20    2      1.69      0.00
    1   20    2      0.31      0.00
    2   20    2     -0.15      0.00
    3   20    2     -1.20      0.00
    4   20    2      0.13      0.00
    5   20    2      0.17      0.00
    6   20    2      0.45      0.00
    7   20    2      0.98      0.00
    8   20    2      0.79      0.00
    9   20    2      2.41      0.00
   10   20    2      1.92      0.00
   -3   21    2      0.87      0.00
   -2   21    2     -0.78      0.00
   -1   21    2     -0.51      0.00
    0   21    2      0.30      0.00
    1   21    2      1.14      0.00
    2   21    2      1.28      0.00
    3   21    2      0.35      0.00
    4   21    2     -0.04      0.00
    5   21    2     -0.05      0.00
    6   21    2      1.06      0.00
    7   21    2      0.29      0.00
    8   21    2      0.26      0.00
    9   21    2      1.24      0.00
   -2   22    2      0.24      0.00
   -1   22    2     -0.41      0.00
    0   22    2     -1.36      0.00
    1   22    2     -0.20      0.00
    2   22    2      1.87      0.00
    3   22    2      2.49      0.00
    4   22    2      0.30      0.00
    5   22    2     -0.05      0.00
    6   22    2      0.62      0.00
    7   22    2     -1.03      0.00
    8   22    2     -0.86      0.00
    1   23    2     -1.07      0.00
    2   23    2      1.16      0.00
    3   23    2      2.48      0.00
    4   23    2      0.41      0.00
    5   23    2     -0.03      0.00
    6   23    2     -0.62      0.00
   -4  -23    3      0.94      0.00
   -3  -23    3      0.91      0.00
   -2  -23    3      0.34      0.00
   -7  -22    3     -0.98      0.00
   -6  -22    3     -0.20      0.00
   -5  -22    3      0.82      0.00
   -4  -22    3      1.04      0.00
   -3  -22    3      0.76      0.00
   -2  -22    3      0.28      0.00
   -1  -22    3      0.13      0.00
    0  -22    3      0.18      0.00
    1  -22    3      1.11      0.00
   -8  -21    3      0.69      0.00
   -7  -21    3     -1.51      0.00
   -6  -21    3     -0.87      0.00
   -5  -21    3      0.13      0.00
   -4  -21    3      0.61      0.00
   -3  -21    3      0.37      0.00
   -2  -21    3      0.34      0.00
   -1  -21    3     -0.15      0.00
    0  -21    3     -0.11      0.00
    1  -21    3      1.17      0.00
    2  -21    3      0.93      0.00
    3  -21    3     -0.14      0.00
   -9  -20    3     -1.30      0.00
   -8  -20    3     -0.51      0.00
   -7  -20    3     -1.61      0.00
   -6  -20    3     -0.04      0.00
   -5  -20    3      0.86      0.00
   -4  -20    3      0.69      0.00
   -3  -20    3      0.25      0.00
   -2  -20    3      0.92      0.00
   -1  -20    3      0.57      0.00
    0  -20    3     -0.32      0.00
    1  -20    3      0.34      0.00
    2  -20    3      0.61      0.00
    3  -20    3      0.39      0.00
    4  -20    3      1.58      0.00
  -10  -19    3     -2.04      0.00
   -9  -19    3     -3.12      0.00
   -8  -19    3     -2.46      0.00
   -7  -19    3     -2.25      0.00
   -6  -19    3      0.52      0.00
   -5  -19    3      1.65      0.00
   -4  -19    3      1.25      0.00
   -3  -19    3      0.48      0.00
   -2  -19    3      1.49      0.00
   -1  -19    3      2.16      0.00
    0  -19    3      0.32      0.00
    1  -19    3     -0.46      0.00
    2  -19    3     -0.58      0.00
    3  -19    3      0.23      0.00
    4  -19    3      1.66      0.00
    5  -19    3      0.18      0.00
  -11  -18    3     -0.14      0.00
  -10  -18    3     -1.06      0.00
   -9  -18    3     -2.12      0.00
   -8  -18    3     -2.35      0.00
   -7  -18    3     -2.23      0.00
   -6  -18    3      0.14      0.00
   -5  -18    3      0.68      0.00
   -4  -18    3      0.96      0.00
   -3  -18    3      0.52      0.00
   -2  -18    3      1.36      0.00
   -1  -18    3      2.64      0.00
    0  -18    3      0.71      0.00
    1  -18    3     -0.14      0.00
    2  -18    3     -0.63      0.00
    3  -18    3      0.01      0.00
    4  -18    3      0.40      0.00
    5  -18    3      0.52      0.00
    6  -18    3      1.87      0.00
  -12  -17    3     -0.83      0.00
  -11  -17    3      0.39      0.00
  -10  -17    3      0.04      0.00
   -9  -17    3     -0.01      0.00
   -8  -17    3     -0.59      0.00
   -7  -17    3     -0.91      0.00
   -6  -17    3      0.15      0.00
   -5  -17    3     -0.68      0.00
   -4  -17    3      0.09      0.00
   -3  -17    3      0.27      0.00
   -2  -17    3      1.01      0.00
   -1  -17    3      1.55      0.00
    0  -17    3     -0.38      0.00
    1  -17    3      0.13      0.00
    2  -17    3      0.66      0.00
    3  -17    3      1.06      0.00
    4  -17    3     -0.45      0.00
    5  -17    3      0.35      0.00
    6  -17    3      1.63      0.00
    7  -17    3      0.37      0.00
  -12  -16    3     -0.49      0.00
  -11  -16    3      1.02      0.00
  -10  -16    3      0.47      0.00
   -9  -16    3      0.61      0.00
   -8  -16    3     -0.01      0.00
   -7  -16    3     -0.09      0.00
   -6  -16    3      0.45      0.00
   -5  -16    3     -0.91      0.00
   -4  -16    3      0.05      0.00
   -3  -16    3      0.24      0.00
   -2  -16    3      0.88      0.00
   -1  -16    3      0.41      0.00
    0  -16    3     -1.16      0.00
    1  -16    3      0.02      0.00
    2  -16    3      0.91      0.00
    3  -16    3      1.68      0.00
    4  -16    3      0.07      0.00
    5  -16    3      0.23      0.00
    6  -16    3      0.10      0.00
    7  -16    3     -0.06      0.00
    8  -16    3      0.90      0.00
  -13  -15    3     -0.88      0.00
  -12  -15    3     -0.08      0.00
  -11  -15    3      1.36      0.00
  -10  -15    3      0.86      0.00
   -9  -15    3      0.34      0.00
   -8  -15    3     -0.76      0.00
   -7  -15    3     -0.59      0.00
   -6  -15    3      0.18      0.00
   -5  -15    3     -0.61      0.00
   -4  -15    3      0.68      0.00
   -3  -15    3      0.58      0.00
   -2  -15    3      0.78      0.00
   -1  -15    3     -0.41      0.00
    0  -15    3     -0.58      0.00
    1  -15    3      0.92      0.00
    2  -15    3      0.32      0.00
    3  -15    3      0.19      0.00
    4  -15    3      0.17      0.00
    5  -15    3      0.30      0.00
    6  -15    3     -0.94      0.00
    7  -15    3     -0.42      0.00
    8  -15    3      1.00      0.00
    9  -15    3      0.84      0.00
  -13  -14    3     -0.43      0.00
  -12  -14    3      0.32      0.00
  -11  -14    3      0.84      0.00
  -10  -14    3      0.84      0.00
   -9  -14    3      0.51      0.00
   -8  -14    3     -0.77      0.00
   -7  -14    3     -1.06      0.00
   -6  -14    3     -0.26      0.00
   -5  -14    3     -0.44      0.00
   -4  -14    3      0.88      0.00
   -3  -14    3      0.72      0.00
   -2  -14    3      0.92      0.00
   -1  -14    3     -0.73      0.00
    0  -14    3     -0.26      0.00
    1  -14    3      1.77      0.00
    2  -14    3      0.57      0.00
    3  -14    3     -1.05      0.00
    4  -14    3     -0.48      0.00
    5  -14    3      0.03      0.00
    6  -14    3     -0.60      0.00
    7  -14    3     -0.29      0.00
    8  -14    3      0.37      0.00
    9  -14    3      0.21      0.00
  -13  -13    3      0.68      0.00
  -12  -13    3      0.75      0.00
  -11  -13    3      0.19      0.00
  -10  -13    3     -0.02      0.00
   -9  -13    3      0.56      0.00
   -8  -13    3      0.25      0.00
   -7  -13    3     -0.39      0.00
   -6  -13    3     -0.19      0.00
   -5  -13    3     -0.31      0.00
   -4  -13    3      0.48      0.00
   -3  -13    3      0.06      0.00
   -2  -13    3      0.94      0.00
   -1  -13    3     -0.04      0.00
    0  -13    3     -0.10      0.00
    1  -13    3      1.33      0.00
    2  -13    3      0.83      0.00
    3  -13    3     -0.38      0.00
    4  -13    3     -0.03      0.00
    5  -13    3     -0.11      0.00
    6  -13    3      0.27      0.00
    7  -13    3      0.44      0.00
    8  -13    3     -0.47      0.00
    9  -13    3     -1.07      0.00
   10  -13    3     -0.42      0.00
  -13  -12    3      1.36      0.00
  -12  -12    3      0.68      0.00
  -11  -12    3      0.15      0.00
  -10  -12    3     -0.75      0.00
   -9  -12    3     -0.13      0.00
   -8  -12    3      0.61      0.00
   -7  -12    3      0.90      0.00
   -6  -12    3      0.57      0.00
   -5  -12    3     -0.14      0.00
   -4  -12    3     -0.07      0.00
   -3  -12    3     -0.73      0.00
   -2  -12    3      0.07      0.00
   -1  -12    3      0.15      0.00
    0  -12    3      0.51      0.00
    1  -12    3      1.15      0.00
    2  -12    3      0.65      0.00
    3  -12    3      0.60      0.00
    4  -12    3      1.12      0.00
    5  -12    3      0.30      0.00
    6  -12    3      0.55      0.00
    7  -12    3      0.80      0.00
    8  -12    3     -0.57      0.00
    9  -12    3     -1.30      0.00
   10  -12    3      0.61      0.00
   11  -12    3      1.84      0.00
  -14  -11    3      1.60      0.00
  -13  -11    3      0.94      0.00
  -12  -11    3     -0.09      0.00
  -11  -11    3      0.02      0.00
  -10  -11    3     -0.71      0.00
   -9  -11    3     -0.75      0.00
   -8  -11    3     -0.22      0.00
   -7  -11    3      1.32      0.00
   -6  -11    3      1.36      0.00
   -5  -11    3     -0.03      0.00
   -4  -11    3     -0.69      0.00
   -3  -11    3     -0.72      0.00
   -2  -11    3     -0.55      0.00
   -1  -11    3     -0.55      0.00
    0  -11    3      0.43      0.00
    1  -11    3      1.15      0.00
    2  -11    3      0.39      0.00
    3  -11    3      0.85      0.00
    4  -11    3      1.24      0.00
    5  -11    3      0.30      0.00
    6  -11    3      0.16      0.00
    7  -11    3      0.14      0.00
    8  -11    3     -0.52      0.00
    9  -11    3      0.07      0.00
   10  -11    3      1.51      0.00
   11  -11    3      1.46      0.00
  -14  -10    3      0.93      0.00
  -13  -10    3     -0.36      0.00
  -12  -10    3     -0.76      0.00
  -11  -10    3     -0.62      0.00
  -10  -10    3     -0.72      0.00
   -9  -10    3     -0.64      0.00
   -8  -10    3     -0.51      0.00
   -7  -10    3      0.55      0.00
   -6  -10    3      1.03      0.00
   -5  -10    3     -0.33      0.00
   -4  -10    3     -1.50      0.00
   -3  -10    3     -0.85      0.00
   -2  -10    3     -0.35      0.00
   -1  -10    3     -0.10      0.00
    0  -10    3      0.37      0.00
    1  -10    3      0.18      0.00
    2  -10    3     -0.89      0.00
    3  -10    3      0.39      0.00
    4  -10    3      0.57      0.00
    5  -10    3     -0.54      0.00
    6  -10    3     -0.23      0.00
    7  -10    3     -0.38      0.00
    8  -10    3     -0.67      0.00
    9  -10    3      1.09      0.00
   10  -10    3      1.55      0.00
   11  -10    3      0.52      0.00
  -14   -9    3     -0.13      0.00
  -13   -9    3     -1.48      0.00
  -12   -9    3     -0.72      0.00
  -11   -9    3     -0.79      0.00
  -10   -9    3     -1.10      0.00
   -9   -9    3     -0.33      0.00
   -8   -9    3      0.53      0.00
   -7   -9    3      0.03      0.00
   -6   -9    3      0.06      0.00
   -5   -9    3     -0.83      0.00
   -4   -9    3     -1.62      0.00
   -3   -9    3     -1.65      0.00
   -2   -9    3     -0.90      0.00
   -1   -9    3      0.55      0.00
    0   -9    3      0.93      0.00
    1   -9    3     -0.32      0.00
    2   -9    3     -2.27      0.00
    3   -9    3     -0.49      0.00
    4   -9    3     -0.11      0.00
    5   -9    3     -1.32      0.00
    6   -9    3     -0.25      0.00
    7   -9    3      0.12      0.00
    8   -9    3      0.02      0.00
    9   -9    3      0.98      0.00
   10   -9    3      0.26      0.00
   11   -9    3      0.06      0.00
   12   -9    3      0.87      0.00
  -14   -8    3     -0.49      0.00
  -13   -8    3     -1.19      0.00
  -12   -8    3     -0.13      0.00
  -11   -8    3     -0.05      0.00
  -10   -8    3     -1.22      0.00
   -9   -8    3     -0.11      0.00
   -8   -8    3      1.21      0.00
   -7   -8    3      0.17      0.00
   -6   -8    3     -0.14      0.00
   -5   -8    3     -0.60      0.00
   -4   -8    3     -0.17      0.00
   -3   -8    3     -1.31      0.00
   -2   -8    3     -1.45      0.00
   -1   -8    3     -0.56      0.00
    0   -8    3     -0.04      0.00
    1   -8    3     -0.23      0.00
    2   -8    3     -1.38      0.00
    3   -8    3     -0.32      0.00
    4   -8    3     -0.77      0.00
    5   -8    3     -1.50      0.00
    6   -8    3      0.07      0.00
    7   -8    3      0.59      0.00
    8   -8    3      1.22      0.00
    9   -8    3      1.07      0.00
   10   -8    3     -0.79      0.00
   11   -8    3     -0.25      0.00
   12   -8    3      1.99      0.00
  -14   -7    3     -0.45      0.00
  -13   -7    3      0.18      0.00
  -12   -7    3      0.59      0.00
  -11   -7    3      0.73      0.00
  -10   -7    3     -0.95      0.00
   -9   -7    3      0.47      0.00
   -8   -7    3      0.61      0.00
   -7   -7    3      0.26      0.00
   -6   -7    3      0.15      0.00
   -5   -7    3      0.16      0.00
   -4   -7    3      1.38      0.00
   -3   -7    3      0.31      0.00
   -2   -7    3     -0.44      0.00
   -1   -7    3     -1.31      0.00
    0   -7    3     -1.62      0.00
    1   -7    3     -0.81      0.00
    2   -7    3      0.65      0.00
    3   -7    3      0.95      0.00
    4   -7    3     -1.31      0.00
    5   -7    3     -1.25      0.00
    6   -7    3      0.48      0.00
    7   -7    3      0.24      0.00
    8   -7    3      1.20      0.00
    9   -7    3      1.34      0.00
   10   -7    3     -0.14      0.00
   11   -7    3     -0.33      0.00
   12   -7    3      2.00      0.00
   13   -7    3      1.88      0.00
  -14   -6    3     -0.51      0.00
  -13   -6    3      1.02      0.00
  -12   -6    3      0.86      0.00
  -11   -6    3      0.81      0.00
  -10   -6    3     -0.68      0.00
   -9   -6    3      1.16      0.00
   -8   -6    3     -0.08      0.00
   -7   -6    3      0.81      0.00
   -6   -6    3      0.42      0.00
   -5   -6    3      0.56      0.00
   -4   -6    3      0.98      0.00
   -3   -6    3      0.94      0.00
   -2   -6    3      0.20      0.00
   -1   -6    3     -0.59      0.00
    0   -6    3     -0.96      0.00
    1   -6    3     -0.53      0.00
    2   -6    3      1.77      0.00
    3   -6    3      1.05      0.00
    4   -6    3     -1.79      0.00
    5   -6    3     -0.65      0.00
    6   -6    3      0.71      0.00
    7   -6    3     -0.28      0.00
    8   -6    3      0.15      0.00
    9   -6    3      0.80      0.00
   10   -6    3      0.85      0.00
   11   -6    3      0.12      0.00
   12   -6    3      1.40      0.00
   13   -6    3      0.56      0.00
  -14   -5    3     -0.10      0.00
  -13   -5    3      0.90      0.00
  -12   -5    3      0.33      0.00
  -11   -5    3      0.39      0.00
  -10   -5    3     -0.03      0.00
   -9   -5    3      1.22      0.00
   -8   -5    3     -0.26      0.00
   -7   -5    3      1.81      0.00
   -6   -5    3      0.85      0.00
   -5   -5    3      0.71      0.00
   -4   -5    3     -0.64      0.00
   -3   -5    3      0.27      0.00
   -2   -5    3     -0.60      0.00
   -1   -5    3      0.08      0.00
    0   -5    3      0.37      0.00
    1   -5    3      0.96      0.00
    2   -5    3      1.63      0.00
    3   -5    3     -0.30      0.00
    4   -5    3     -1.90      0.00
    5   -5    3      0.15      0.00
    6   -5    3      0.70      0.00
    7   -5    3     -0.37      0.00
    8   -5    3     -0.47      0.00
    9   -5    3     -0.02      0.00
   10   -5    3      0.66      0.00
   11   -5    3      0.46      0.00
   12   -5    3      1.25      0.00
   13   -5    3     -0.68      0.00
  -14   -4    3      0.78      0.00
  -13   -4    3      0.43      0.00
  -12   -4    3     -0.53      0.00
  -11   -4    3      0.09      0.00
  -10   -4    3      1.34      0.00
   -9   -4    3      0.93      0.00
   -8   -4    3     -0.34      0.00
   -7   -4    3      1.40      0.00
   -6   -4    3      0.59      0.00
   -5   -4    3      0.45      0.00
   -4   -4    3     -1.64      0.00
   -3   -4    3     -0.68      0.00
   -2   -4    3     -1.25      0.00
   -1   -4    3      0.81      0.00
    0   -4    3      1.16      0.00
    1   -4    3      1.95      0.00
    2   -4    3     -0.56      0.00
    3   -4    3     -1.40      0.00
    4   -4    3     -0.61      0.00
    5   -4    3      0.81      0.00
    6   -4    3      0.29      0.00
    7   -4    3     -0.06      0.00
    8   -4    3     -0.28      0.00
    9   -4    3     -0.31      0.00
   10   -4    3      0.03      0.00
   11   -4    3      0.56      0.00
   12   -4    3      1.10      0.00
   13   -4    3     -0.96      0.00
   14   -4    3     -0.86      0.00
  -14   -3    3      1.24      0.00
  -13   -3    3     -0.27      0.00
  -12   -3    3     -1.15      0.00
  -11   -3    3      0.06      0.00
  -10   -3    3      2.42      0.00
   -9   -3    3      0.76      0.00
   -8   -3    3     -0.26      0.00
   -7   -3    3     -0.61      0.00
   -6   -3    3     -0.77      0.00
   -5   -3    3     -0.72      0.00
   -4   -3    3     -1.62      0.00
   -3   -3    3     -1.91      0.00
   -2   -3    3     -1.98      0.00
   -1   -3    3      0.17      0.00
    0   -3    3      2.14      0.00
    1   -3    3      2.91      0.00
    2   -3    3     -3.42      0.00
    3   -3    3     -1.18      0.00
    4   -3    3      1.75      0.00
    5   -3    3      1.29      0.00
    6   -3    3     -0.80      0.00
    7   -3    3      0.15      0.00
    8   -3    3      0.42      0.00
    9   -3    3     -0.09      0.00
   10   -3    3     -0.06      0.00
   11   -3    3      0.97      0.00
   12   -3    3      0.72      0.00
   13   -3    3     -0.83      0.00
   14   -3    3      0.00      0.00
  -14   -2    3      1.01      0.00
  -13   -2    3     -0.85      0.00
  -12   -2    3     -1.10      0.00
  -11   -2    3      0.03      0.00
  -10   -2    3      1.88      0.00
   -9   -2    3      0.40      0.00
   -8   -2    3     -0.07      0.00
   -7   -2    3     -2.20      0.00
   -6   -2    3     -1.47      0.00
   -5   -2    3     -1.27      0.00
   -4   -2    3     -0.54      0.00
   -3   -2    3     -2.55      0.00
   -2   -2    3     -2.12      0.00
   -1   -2    3     -2.64      0.00
    1   -2    3      1.53      0.00
    2   -2    3     -3.64      0.00
    3   -2    3      1.31      0.00
    4   -2    3      3.25      0.00
    5   -2    3      1.56      0.00
    6   -2    3     -1.86      0.00
    7   -2    3     -0.09      0.00
    8   -2    3      1.05      0.00
    9   -2    3      0.45      0.00
   10   -2    3      0.27      0.00
   11   -2    3      1.30      0.00
   12   -2    3      0.42      0.00
   13   -2    3     -0.40      0.00
   14   -2    3      0.89      0.00
  -14   -1    3      0.19      0.00
  -13   -1    3     -0.75      0.00
  -12   -1    3     -0.04      0.00
  -11   -1    3      0.06      0.00
  -10   -1    3      0.11      0.00
   -9   -1    3     -0.19      0.00
   -8   -1    3      0.11      0.00
   -7   -1    3     -2.33      0.00
   -6   -1    3     -0.85      0.00
   -5   -1    3      0.21      0.00
   -4   -1    3      1.50      0.00
   -3   -1    3     -1.94      0.00
   -2   -1    3      0.19      0.00
   -1   -1    3     -1.62      0.00
    0   -1    3     -0.64      0.00
    1   -1    3     -5.33      0.00
    2   -1    3     -2.14      0.00
    3   -1    3      5.07      0.00
    4   -1    3      2.93      0.00
    5   -1    3      1.14      0.00
    6   -1    3     -1.76      0.00
    7   -1    3      0.18      0.00
    8   -1    3      1.18      0.00
    9   -1    3      0.74      0.00
   10   -1    3      0.72      0.00
   11   -1    3      1.02      0.00
   12   -1    3     -0.01      0.00
   13   -1    3      0.11      0.00
   14   -1    3      1.37      0.00
  -14    0    3     -0.82      0.00
  -13    0    3     -0.47      0.00
  -12    0    3      1.04      0.00
  -11    0    3      0.30      0.00
  -10    0    3     -1.19      0.00
   -9    0    3     -0.46      0.00
   -8    0    3      0.55      0.00
   -7    0    3     -1.20      0.00
   -6    0    3     -0.26      0.00
   -5    0    3      2.03      0.00
   -4    0    3      3.40      0.00
   -3    0    3     -1.24      0.00
   -2    0    3      1.42      0.00
   -1    0    3      4.02      0.00
    0    0    3      2.14      0.00
    1    0    3    -10.80      0.00
    2    0    3      0.18      0.00
    3    0    3      6.67      0.00
    4    0    3      1.42      0.00
    5    0    3      0.07      0.00
    6    0    3     -0.76      0.00
    7    0    3      1.55      0.00
    8    0    3      1.34      0.00
    9    0    3      0.38      0.00
   10    0    3      0.86      0.00
   11    0    3      0.59      0.00
   12    0    3     -0.36      0.00
   13    0    3      0.09      0.00
   14    0    3      0.99      0.00
  -14    1    3     -0.79      0.00
  -13    1    3     -0.35      0.00
  -12    1    3      0.74      0.00
  -11    1    3      0.17      0.00
  -10    1    3     -1.15      0.00
   -9    1    3     -0.28      0.00
   -8    1    3      0.73      0.00
   -7    1    3      0.20      0.00
   -6    1    3      0.06      0.00
   -5    1    3      2.14      0.00
   -4    1    3      3.77      0.00
   -3    1    3     -0.35      0.00
   -2    1    3     -1.21      0.00
   -1    1    3      4.42      0.00
    0    1    3      3.02      0.00
    2    1    3      5.60      0.00
    3    1    3      5.58      0.00
    4    1    3     -0.23      0.00
    5    1    3     -0.63      0.00
    6    1    3      0.28      0.00
    7    1    3      2.54      0.00
    8    1    3      1.73      0.00
    9    1    3      0.06      0.00
   10    1    3      0.65      0.00
   11    1    3      0.31      0.00
   12    1    3     -0.01      0.00
   13    1    3      0.02      0.00
   14    1    3     -0.03      0.00
  -14    2    3      0.27      0.00
  -13    2    3      0.15      0.00
  -12    2    3     -0.08      0.00
  -11    2    3     -0.40      0.00
  -10    2    3     -0.50      0.00
   -9    2    3      0.08      0.00
   -8    2    3     -0.09      0.00
   -7    2    3      0.26      0.00
   -6    2    3      0.51      0.00
   -5    2    3      1.32      0.00
   -4    2    3      2.20      0.00
   -3    2    3      0.71      0.00
   -2    2    3     -2.82      0.00
   -1    2    3     -1.17      0.00
    0    2    3     -5.02      0.00
    1    2    3     -6.37      0.00
    2    2    3      9.30      0.00
    3    2    3      3.19      0.00
    4    2    3     -1.33      0.00
    5    2    3     -0.60      0.00
    6    2    3      1.05      0.00
    7    2    3      2.07      0.00
    8    2    3      1.39      0.00
    9    2    3      0.17      0.00
   10    2    3      0.65      0.00
   11    2    3      0.10      0.00
   12    2    3      0.68      0.00
   13    2    3      0.36      0.00
   14    2    3     -0.51      0.00
   15    2    3     -1.52      0.00
  -14    3    3      0.46      0.00
  -13    3    3      0.36      0.00
  -12    3    3      0.13      0.00
  -11    3    3     -0.33      0.00
  -10    3    3      0.03      0.00
   -9    3    3      0.31      0.00
   -8    3    3     -0.98      0.00
   -7    3    3     -0.84      0.00
   -6    3    3      0.51      0.00
   -5    3    3      1.04      0.00
   -4    3    3      0.17      0.00
   -3    3    3     -0.36      0.00
   -2    3    3     -1.79      0.00
   -1    3    3     -3.09      0.00
    1    3    3     -7.98      0.00
    2    3    3      3.35      0.00
    3    3    3     -2.17      0.00
    4    3    3     -2.56      0.00
    5    3    3     -0.88      0.00
    6    3    3      0.86      0.00
    7    3    3      1.17      0.00
    8    3    3      0.40      0.00
    9    3    3      0.18      0.00
   10    3    3      0.77      0.00
   11    3    3      0.05      0.00
   12    3    3      1.04      0.00
   13    3    3      0.59      0.00
   14    3    3     -0.10      0.00
   15    3    3     -0.14      0.00
  -13    4    3     -0.52      0.00
  -12    4    3      0.47      0.00
  -11    4    3      0.31      0.00
  -10    4    3      0.52      0.00
   -9    4    3      0.32      0.00
   -8    4    3     -0.85      0.00
   -7    4    3     -1.03      0.00
   -6    4    3      0.12      0.00
   -5    4    3      1.02      0.00
   -4    4    3     -0.44      0.00
   -3    4    3     -2.67      0.00
   -2    4    3     -2.29      0.00
   -1    4    3     -1.42      0.00
    0    4    3     -6.53      0.00
    1    4    3     -5.74      0.00
    2    4    3     -6.28      0.00
    3    4    3     -9.67      0.00
    4    4    3     -4.76      0.00
    5    4    3     -2.06      0.00
    6    4    3     -0.72      0.00
    7    4    3      0.81      0.00
    8    4    3     -0.08      0.00
    9    4    3      0.17      0.00
   10    4    3      0.48      0.00
   11    4    3      0.03      0.00
   12    4    3      0.91      0.00
   13    4    3      0.53      0.00
   14    4    3      0.75      0.00
   15    4    3      1.70      0.00
  -13    5    3     -0.75      0.00
  -12    5    3      0.08      0.00
  -11    5    3     -0.07      0.00
  -10    5    3      0.61      0.00
   -9    5    3      0.32      0.00
   -8    5    3     -0.09      0.00
   -7    5    3     -0.04      0.00
   -6    5    3      0.27      0.00
   -5    5    3      0.40      0.00
   -4    5    3     -0.58      0.00
   -3    5    3     -2.72      0.00
   -2    5    3     -2.81      0.00
   -1    5    3     -1.45      0.00
    0    5    3     -0.12      0.00
    1    5    3      0.25      0.00
    2    5    3     -8.04      0.00
    3    5    3    -12.20      0.00
    4    5    3     -6.02      0.00
    5    5    3     -3.29      0.00
    6    5    3     -2.27      0.00
    7    5    3      0.77      0.00
    8    5    3     -0.19      0.00
    9    5    3      0.34      0.00
   10    5    3     -0.03      0.00
   11    5    3     -0.12      0.00
   12    5    3      0.08      0.00
   13    5    3      0.22      0.00
   14    5    3      1.63      0.00
   15    5    3      2.88      0.00
  -13    6    3      0.76      0.00
  -12    6    3      0.20      0.00
  -11    6    3     -1.03      0.00
  -10    6    3     -0.09      0.00
   -9    6    3      0.23      0.00
   -8    6    3      0.38      0.00
   -7    6    3      0.38      0.00
   -6    6    3      0.86      0.00
   -5    6    3     -0.18      0.00
   -4    6    3     -1.85      0.00
   -3    6    3     -1.77      0.00
   -2    6    3     -0.48      0.00
   -1    6    3     -0.75      0.00
    0    6    3      0.64      0.00
    1    6    3      1.84      0.00
    2    6    3     -3.61      0.00
    3    6    3     -7.28      0.00
    4    6    3     -3.74      0.00
    5    6    3     -3.00      0.00
    6    6    3     -2.15      0.00
    7    6    3      0.51      0.00
    8    6    3     -0.72      0.00
    9    6    3      0.03      0.00
   10    6    3     -0.60      0.00
   11    6    3     -0.21      0.00
   12    6    3     -0.91      0.00
   13    6    3     -0.40      0.00
   14    6    3      1.61      0.00
   15    6    3      2.76      0.00
  -12    7    3      0.78      0.00
  -11    7    3     -0.60      0.00
  -10    7    3     -0.34      0.00
   -9    7    3      0.09      0.00
   -8    7    3      0.17      0.00
   -7    7    3     -0.38      0.00
   -6    7    3      0.84      0.00
   -5    7    3      0.11      0.00
   -4    7    3     -2.41      0.00
   -3    7    3     -2.00      0.00
   -2    7    3      0.89      0.00
   -1    7    3      1.35      0.00
    0    7    3      0.41      0.00
    1    7    3      0.53      0.00
    2    7    3     -0.42      0.00
    3    7    3     -1.39      0.00
    4    7    3      0.40      0.00
    5    7    3     -0.59      0.00
    6    7    3     -0.28      0.00
    7    7    3     -0.12      0.00
    8    7    3     -1.37      0.00
    9    7    3     -0.72      0.00
   10    7    3     -1.32      0.00
   11    7    3     -0.50      0.00
   12    7    3     -0.95      0.00
   13    7    3     -0.62      0.00
   14    7    3      0.49      0.00
   15    7    3      1.32      0.00
  -12    8    3     -0.05      0.00
  -11    8    3      0.47      0.00
  -10    8    3      0.62      0.00
   -9    8    3      0.48      0.00
   -8    8    3     -0.14      0.00
   -7    8    3     -0.93      0.00
   -6    8    3      0.18      0.00
   -5    8    3      0.43      0.00
   -4    8    3     -0.88      0.00
   -3    8    3     -1.20      0.00
   -2    8    3     -0.06      0.00
   -1    8    3      0.68      0.00
    0    8    3      0.88      0.00
    1    8    3      1.60      0.00
    2    8    3      1.09      0.00
    3    8    3      0.85      0.00
    4    8    3      2.25      0.00
    5    8    3      2.16      0.00
    6    8    3      2.01      0.00
    7    8    3     -0.47      0.00
    8    8    3     -1.25      0.00
    9    8    3     -0.85      0.00
   10    8    3     -1.52      0.00
   11    8    3     -1.16      0.00
   12    8    3     -0.32      0.00
   13    8    3      0.02      0.00
   14    8    3     -0.26      0.00
   15    8    3     -0.11      0.00
  -12    9    3     -1.72      0.00
  -11    9    3      0.22      0.00
  -10    9    3      1.02      0.00
   -9    9    3      0.83      0.00
   -8    9    3      0.01      0.00
   -7    9    3     -0.17      0.00
   -6    9    3     -0.03      0.00
   -5    9    3      0.22      0.00
   -4    9    3      0.37      0.00
   -3    9    3      0.79      0.00
   -2    9    3      0.30      0.00
   -1    9    3     -1.06      0.00
    0    9    3     -0.05      0.00
    1    9    3      2.43      0.00
    2    9    3      1.94      0.00
    3    9    3      1.16      0.00
    4    9    3      1.55      0.00
    5    9    3      2.90      0.00
    6    9    3      2.64      0.00
    7    9    3      0.00      0.00
    8    9    3     -0.23      0.00
    9    9    3     -0.29      0.00
   10    9    3     -0.85      0.00
   11    9    3     -1.40      0.00
   12    9    3     -0.11      0.00
   13    9    3      0.25      0.00
   14    9    3     -0.08      0.00
   15    9    3     -0.30      0.00
  -11   10    3     -0.35      0.00
  -10   10    3     -0.07      0.00
   -9   10    3     -0.12      0.00
   -8   10    3     -0.02      0.00
   -7   10    3      0.73      0.00
   -6   10    3      0.20      0.00
   -5   10    3      0.33      0.00
   -4   10    3      0.33      0.00
   -3   10    3      1.13      0.00
   -2   10    3      1.45      0.00
   -1   10    3     -0.33      0.00
    0   10    3     -0.69      0.00
    1   10    3      0.42      0.00
    2   10    3      0.61      0.00
    3   10    3      0.83      0.00
    4   10    3      0.87      0.00
    5   10    3      2.02      0.00
    6   10    3      1.17      0.00
    7   10    3      0.55      0.00
    8   10    3      0.83      0.00
    9   10    3      0.06      0.00
   10   10    3     -0.38      0.00
   11   10    3     -0.90      0.00
   12   10    3     -0.22      0.00
   13   10    3     -0.53      0.00
   14   10    3     -0.14      0.00
  -11   11    3      0.37      0.00
  -10   11    3     -0.64      0.00
   -9   11    3     -1.14      0.00
   -8   11    3     -0.45      0.00
   -7   11    3      0.22      0.00
   -6   11    3     -0.49      0.00
   -5   11    3      0.34      0.00
   -4   11    3      0.39      0.00
   -3   11    3      0.48      0.00
   -2   11    3      1.06      0.00
   -1   11    3      0.77      0.00
    0   11    3      0.01      0.00
    1   11    3     -1.43      0.00
    2   11    3     -1.71      0.00
    3   11    3     -0.83      0.00
    4   11    3      0.09      0.00
    5   11    3      0.95      0.00
    6   11    3     -0.31      0.00
    7   11    3      0.44      0.00
    8   11    3      0.96      0.00
    9   11    3     -0.17      0.00
   10   11    3     -0.71      0.00
   11   11    3     -0.45      0.00
   12   11    3     -0.16      0.00
   13   11    3     -0.98      0.00
   14   11    3     -0.55      0.00
  -10   12    3      0.05      0.00
   -9   12    3     -0.31      0.00
   -8   12    3      0.04      0.00
   -7   12    3     -0.49      0.00
   -6   12    3     -1.56      0.00
   -5   12    3     -0.71      0.00
   -4   12    3      0.19      0.00
   -3   12    3      0.54      0.00
   -2   12    3      0.45      0.00
   -1   12    3      0.43      0.00
    0   12    3      0.44      0.00
    1   12    3     -1.05      0.00
    2   12    3     -1.81      0.00
    3   12    3     -2.44      0.00
    4   12    3     -1.98      0.00
    5   12    3     -0.65      0.00
    6   12    3     -0.77      0.00
    7   12    3     -0.05      0.00
    8   12    3      0.34      0.00
    9   12    3     -0.56      0.00
   10   12    3     -0.94      0.00
   11   12    3     -0.36      0.00
   12   12    3     -0.09      0.00
   13   12    3     -0.57      0.00
   14   12    3     -0.30      0.00
  -10   13    3      0.29      0.00
   -9   13    3      0.94      0.00
   -8   13    3      0.99      0.00
   -7   13    3      0.23      0.00
   -6   13    3     -0.87      0.00
   -5   13    3     -1.29      0.00
   -4   13    3     -0.69      0.00
   -3   13    3      0.36      0.00
   -2   13    3      0.39      0.00
   -1   13    3     -0.13      0.00
    0   13    3      0.35      0.00
    1   13    3      0.15      0.00
    2   13    3      0.06      0.00
    3   13    3     -1.97      0.00
    4   13    3     -3.35      0.00
    5   13    3     -2.17      0.00
    6   13    3     -1.10      0.00
    7   13    3     -0.71      0.00
    8   13    3     -0.35      0.00
    9   13    3     -0.65      0.00
   10   13    3     -0.46      0.00
   11   13    3     -0.23      0.00
   12   13    3     -0.21      0.00
   13   13    3     -0.37      0.00
   14   13    3      0.37      0.00
   -9   14    3      0.73      0.00
   -8   14    3      0.31      0.00
   -7   14    3      0.84      0.00
   -6   14    3      0.73      0.00
   -5   14    3     -0.16      0.00
   -4   14    3     -0.77      0.00
   -3   14    3     -0.10      0.00
   -2   14    3      0.22      0.00
   -1   14    3     -0.21      0.00
    0   14    3      0.37      0.00
    1   14    3      0.39      0.00
    2   14    3      0.92      0.00
    3   14    3     -0.55      0.00
    4   14    3     -2.14      0.00
    5   14    3     -1.66      0.00
    6   14    3     -0.97      0.00
    7   14    3     -1.06      0.00
    8   14    3     -0.97      0.00
    9   14    3     -0.54      0.00
   10   14    3      0.25      0.00
   11   14    3      0.02      0.00
   12   14    3     -0.47      0.00
   13   14    3     -0.80      0.00
   -9   15    3      0.05      0.00
   -8   15    3     -1.24      0.00
   -7   15    3     -0.06      0.00
   -6   15    3      0.47      0.00
   -5   15    3      0.83      0.00
   -4   15    3      0.01      0.00
   -3   15    3      0.06      0.00
   -2   15    3      0.23      0.00
   -1   15    3      0.40      0.00
    0   15    3      0.85      0.00
    1   15    3      0.02      0.00
    2   15    3     -0.10      0.00
    3   15    3     -0.09      0.00
    4   15    3      0.09      0.00
    5   15    3     -0.06      0.00
    6   15    3     -0.09      0.00
    7   15    3     -0.43      0.00
    8   15    3     -1.39      0.00
    9   15    3     -0.80      0.00
   10   15    3      0.35      0.00
   11   15    3      0.40      0.00
   12   15    3     -0.60      0.00
   13   15    3     -1.06      0.00
   -8   16    3     -1.40      0.00
   -7   16    3     -0.88      0.00
   -6   16    3     -1.05      0.00
   -5   16    3      0.54      0.00
   -4   16    3      0.45      0.00
   -3   16    3      0.35      0.00
   -2   16    3      0.17      0.00
   -1   16    3      1.05      0.00
    0   16    3      1.58      0.00
    1   16    3      0.48      0.00
    2   16    3     -0.79      0.00
    3   16    3      0.26      0.00
    4   16    3      1.72      0.00
    5   16    3      0.42      0.00
    6   16    3     -0.03      0.00
    7   16    3      0.02      0.00
    8   16    3     -1.30      0.00
    9   16    3     -1.35      0.00
   10   16    3     -0.45      0.00
   11   16    3      0.85      0.00
   12   16    3     -0.23      0.00
   13   16    3     -0.42      0.00
   -7   17    3     -0.60      0.00
   -6   17    3     -1.43      0.00
   -5   17    3      0.20      0.00
   -4   17    3      0.59      0.00
   -3   17    3      0.42      0.00
   -2   17    3     -0.09      0.00
   -1   17    3      0.65      0.00
    0   17    3      1.12      0.00
    1   17    3      1.01      0.00
    2   17    3     -0.22      0.00
    3   17    3      1.46      0.00
    4   17    3      2.61      0.00
    5   17    3      0.56      0.00
    6   17    3     -0.67      0.00
    7   17    3     -0.96      0.00
    8   17    3     -0.88      0.00
    9   17    3     -1.14      0.00
   10   17    3     -0.87      0.00
   11   17    3      1.12      0.00
   12   17    3      0.37      0.00
   -6   18    3     -0.66      0.00
   -5   18    3      0.32      0.00
   -4   18    3      0.43      0.00
   -3   18    3      0.08      0.00
   -2   18    3      0.15      0.00
   -1   18    3      0.26      0.00
    0   18    3     -0.21      0.00
    1   18    3     -0.07      0.00
    2   18    3     -0.24      0.00
    3   18    3      1.81      0.00
    4   18    3      1.91      0.00
    5   18    3      1.20      0.00
    6   18    3     -0.15      0.00
    7   18    3     -1.73      0.00
    8   18    3     -0.37      0.00
    9   18    3      0.11      0.00
   10   18    3      0.60      0.00
   11   18    3      1.40      0.00
   12   18    3      0.39      0.00
   -5   19    3      0.31      0.00
   -4   19    3     -0.30      0.00
   -3   19    3     -1.13      0.00
   -2   19    3      0.05      0.00
   -1   19    3      0.50      0.00
    0   19    3     -0.18      0.00
    1   19    3     -1.28      0.00
    2   19    3     -1.24      0.00
    3   19    3      0.42      0.00
    4   19    3     -0.11      0.00
    5   19    3      1.18      0.00
    6   19    3      0.81      0.00
    7   19    3     -0.73      0.00
    8   19    3      0.38      0.00
    9   19    3      1.24      0.00
   10   19    3      2.90      0.00
   11   19    3      1.94      0.00
   -4   20    3     -0.75      0.00
   -3   20    3     -1.76      0.00
   -2   20    3     -0.84      0.00
   -1   20    3     -0.30      0.00
    0   20    3      0.45      0.00
    1   20    3     -0.74      0.00
    2   20    3     -1.15      0.00
    3   20    3     -0.58      0.00
    4   20    3     -0.64      0.00
    5   20    3      0.76      0.00
    6   20    3      0.59      0.00
    7   20    3      0.52      0.00
    8   20    3      0.89      0.00
    9   20    3      1.29      0.00
   10   20    3      3.30      0.00
   -3   21    3     -0.51      0.00
   -2   21    3     -0.67      0.00
   -1   21    3     -1.68      0.00
    0   21    3     -0.54      0.00
    1   21    3     -0.10      0.00
    2   21    3      0.30      0.00
    3   21    3      0.51      0.00
    4   21    3      1.36      0.00
    5   21    3      1.13      0.00
    6   21    3      0.07      0.00
    7   21    3      0.49      0.00
    8   21    3      0.37      0.00
    9   21    3      0.64      0.00
   -2   22    3      0.53      0.00
   -1   22    3     -1.46      0.00
    0   22    3     -1.89      0.00
    1   22    3     -0.81      0.00
    2   22    3      1.02      0.00
    3   22    3      2.50      0.00
    4   22    3      3.52      0.00
    5   22    3      1.54      0.00
    6   22    3      0.25      0.00
    7   22    3     -0.09      0.00
    8   22    3     -0.72      0.00
    1   23    3     -1.39      0.00
    3   23    3      3.12      0.00
    4   23    3      3.55      0.00
    5   23    3      1.09      0.00
    6   23    3      0.57      0.00
   -6  -22    4     -2.09      0.00
   -5  -22    4      0.04      0.00
   -4  -22    4      1.06      0.00
   -3  -22    4      0.49      0.00
   -2  -22    4      0.06      0.00
   -1  -22    4      0.33      0.00
    0  -22    4      0.44      0.00
    1  -22    4      0.68      0.00
   -8  -21    4     -0.43      0.00
   -7  -21    4     -1.95      0.00
   -6  -21    4     -3.77      0.00
   -5  -21    4     -0.75      0.00
   -4  -21    4      0.85      0.00
   -3  -21    4      0.60      0.00
   -2  -21    4      0.40      0.00
   -1  -21    4      0.75      0.00
    0  -21    4      0.21      0.00
    1  -21    4      0.18      0.00
    2  -21    4      0.82      0.00
    3  -21    4     -0.02      0.00
   -9  -20    4      0.09      0.00
   -8  -20    4     -0.65      0.00
   -7  -20    4     -1.39      0.00
   -6  -20    4     -2.95      0.00
   -5  -20    4     -0.25      0.00
   -4  -20    4      0.76      0.00
   -3  -20    4      0.76      0.00
   -2  -20    4      1.03      0.00
   -1  -20    4      1.27      0.00
    0  -20    4      0.01      0.00
    1  -20    4     -0.68      0.00
    2  -20    4      0.89      0.00
    3  -20    4      0.12      0.00
    4  -20    4     -1.05      0.00
  -10  -19    4     -1.52      0.00
   -9  -19    4     -2.47      0.00
   -8  -19    4     -2.23      0.00
   -7  -19    4     -1.31      0.00
   -6  -19    4     -1.15      0.00
   -5  -19    4      1.14      0.00
   -4  -19    4      0.95      0.00
   -3  -19    4      0.96      0.00
   -2  -19    4      1.58      0.00
   -1  -19    4      2.07      0.00
    0  -19    4      0.53      0.00
    1  -19    4     -1.39      0.00
    2  -19    4      0.24      0.00
    3  -19    4      0.01      0.00
    4  -19    4     -0.04      0.00
    5  -19    4      0.24      0.00
  -11  -18    4     -1.52      0.00
  -10  -18    4     -1.36      0.00
   -9  -18    4     -2.89      0.00
   -8  -18    4     -2.65      0.00
   -7  -18    4     -1.54      0.00
   -6  -18    4     -0.77      0.00
   -5  -18    4      0.86      0.00
   -4  -18    4      0.32      0.00
   -3  -18    4      0.80      0.00
   -2  -18    4      1.18      0.00
   -1  -18    4      2.30      0.00
    0  -18    4      1.85      0.00
    1  -18    4     -0.69      0.00
    2  -18    4     -0.51      0.00
    3  -18    4     -0.69      0.00
    4  -18    4      0.88      0.00
    5  -18    4      0.63      0.00
    6  -18    4      0.00      0.00
  -11  -17    4     -1.75      0.00
  -10  -17    4     -0.64      0.00
   -9  -17    4     -1.41      0.00
   -8  -17    4     -0.78      0.00
   -7  -17    4     -0.63      0.00
   -6  -17    4     -1.02      0.00
   -5  -17    4     -0.74      0.00
   -4  -17    4     -1.14      0.00
   -3  -17    4      0.28      0.00
   -2  -17    4      0.11      0.00
   -1  -17    4      1.27      0.00
    0  -17    4      2.07      0.00
    1  -17    4      0.64      0.00
    2  -17    4     -0.10      0.00
    3  -17    4     -0.82      0.00
    4  -17    4      0.73      0.00
    5  -17    4      0.23      0.00
    6  -17    4      0.43      0.00
    7  -17    4     -0.59      0.00
  -12  -16    4     -1.14      0.00
  -11  -16    4     -1.46      0.00
  -10  -16    4     -0.39      0.00
   -9  -16    4     -0.45      0.00
   -8  -16    4      0.87      0.00
   -7  -16    4      0.37      0.00
   -6  -16    4     -0.82      0.00
   -5  -16    4     -1.22      0.00
   -4  -16    4     -1.67      0.00
   -3  -16    4     -0.01      0.00
   -2  -16    4     -0.43      0.00
   -1  -16    4      0.32      0.00
    0  -16    4      0.72      0.00
    1  -16    4      0.53      0.00
    2  -16    4      0.40      0.00
    3  -16    4      0.04      0.00
    4  -16    4      0.39      0.00
    5  -16    4     -0.79      0.00
    6  -16    4     -0.10      0.00
    7  -16    4     -0.87      0.00
    8  -16    4     -0.29      0.00
  -12  -15    4     -1.31      0.00
  -11  -15    4     -0.52      0.00
  -10  -15    4      0.02      0.00
   -9  -15    4     -0.25      0.00
   -8  -15    4      0.67      0.00
   -7  -15    4     -0.14      0.00
   -6  -15    4     -0.63      0.00
   -5  -15    4     -0.30      0.00
   -4  -15    4     -0.83      0.00
   -3  -15    4      0.03      0.00
   -2  -15    4     -0.38      0.00
   -1  -15    4      0.18      0.00
    0  -15    4     -0.58      0.00
    1  -15    4     -0.40      0.00
    2  -15    4      0.19      0.00
    3  -15    4      0.38      0.00
    4  -15    4      0.06      0.00
    5  -15    4     -1.24      0.00
    6  -15    4     -0.89      0.00
    7  -15    4     -0.69      0.00
    8  -15    4      0.58      0.00
    9  -15    4      1.73      0.00
  -13  -14    4     -0.24      0.00
  -12  -14    4     -0.71      0.00
  -11  -14    4      0.20      0.00
  -10  -14    4      0.60      0.00
   -9  -14    4      0.28      0.00
   -8  -14    4      0.04      0.00
   -7  -14    4     -1.26      0.00
   -6  -14    4     -0.59      0.00
   -5  -14    4      0.67      0.00
   -4  -14    4     -0.01      0.00
   -3  -14    4      0.03      0.00
   -2  -14    4     -0.09      0.00
   -1  -14    4      0.17      0.00
    0  -14    4     -1.49      0.00
    1  -14    4     -0.81      0.00
    2  -14    4      0.64      0.00
    3  -14    4      0.27      0.00
    4  -14    4     -0.77      0.00
    5  -14    4     -1.02      0.00
    6  -14    4     -0.59      0.00
    7  -14    4     -0.15      0.00
    8  -14    4      0.74      0.00
    9  -14    4      1.59      0.00
  -13  -13    4      0.57      0.00
  -12  -13    4      0.61      0.00
  -11  -13    4      0.34      0.00
  -10  -13    4      0.55      0.00
   -9  -13    4      0.69      0.00
   -8  -13    4      0.33      0.00
   -7  -13    4     -1.24      0.00
   -6  -13    4     -0.19      0.00
   -5  -13    4      0.98      0.00
   -4  -13    4      0.03      0.00
   -3  -13    4     -0.24      0.00
   -2  -13    4      0.39      0.00
   -1  -13    4      0.52      0.00
    0  -13    4     -1.79      0.00
    1  -13    4     -0.93      0.00
    2  -13    4      1.67      0.00
    3  -13    4      0.85      0.00
    4  -13    4     -1.12      0.00
    5  -13    4     -0.65      0.00
    6  -13    4      0.56      0.00
    7  -13    4      0.66      0.00
    8  -13    4      0.02      0.00
    9  -13    4      0.29      0.00
   10  -13    4     -0.52      0.00
  -13  -12    4      1.69      0.00
  -12  -12    4      1.45      0.00
  -11  -12    4      0.33      0.00
  -10  -12    4      0.15      0.00
   -9  -12    4      0.14      0.00
   -8  -12    4      0.87      0.00
   -7  -12    4      0.21      0.00
   -6  -12    4      0.79      0.00
   -5  -12    4      0.76      0.00
   -4  -12    4     -0.08      0.00
   -3  -12    4     -0.34      0.00
   -2  -12    4      0.50      0.00
   -1  -12    4      0.61      0.00
    0  -12    4     -0.90      0.00
    1  -12    4     -0.11      0.00
    2  -12    4      1.99      0.00
    3  -12    4      1.10      0.00
    4  -12    4     -0.42      0.00
    5  -12    4      0.02      0.00
    6  -12    4      1.05      0.00
    7  -12    4      0.99      0.00
    8  -12    4     -0.28      0.00
    9  -12    4     -1.07      0.00
   10  -12    4     -1.03      0.00
  -14  -11    4      0.99      0.00
  -13  -11    4      2.51      0.00
  -12  -11    4      0.96      0.00
  -11  -11    4      0.11      0.00
  -10  -11    4      0.07      0.00
   -9  -11    4     -0.64      0.00
   -8  -11    4      0.59      0.00
   -7  -11    4      1.55      0.00
   -6  -11    4      1.86      0.00
   -5  -11    4      0.66      0.00
   -4  -11    4      0.29      0.00
   -3  -11    4      0.39      0.00
   -2  -11    4      0.40      0.00
   -1  -11    4     -0.64      0.00
    0  -11    4     -0.33      0.00
    1  -11    4      1.41      0.00
    2  -11    4      1.65      0.00
    3  -11    4     -0.06      0.00
    4  -11    4      0.09      0.00
    5  -11    4      0.81      0.00
    6  -11    4      0.34      0.00
    7  -11    4      0.04      0.00
    8  -11    4     -0.12      0.00
    9  -11    4     -0.79      0.00
   10  -11    4     -0.67      0.00
   11  -11    4      1.13      0.00
  -14  -10    4      0.81      0.00
  -13  -10    4      2.21      0.00
  -12  -10    4     -0.04      0.00
  -11  -10    4     -0.30      0.00
  -10  -10    4     -0.05      0.00
   -9  -10    4     -0.72      0.00
   -8  -10    4      0.10      0.00
   -7  -10    4      1.43      0.00
   -6  -10    4      1.55      0.00
   -5  -10    4      0.66      0.00
   -4  -10    4      0.57      0.00
   -3  -10    4      0.86      0.00
   -2  -10    4      0.42      0.00
   -1  -10    4     -1.57      0.00
    0  -10    4     -0.42      0.00
    1  -10    4      1.57      0.00
    2  -10    4      0.32      0.00
    3  -10    4     -1.79      0.00
    4  -10    4     -0.07      0.00
    5  -10    4      0.96      0.00
    6  -10    4     -0.64      0.00
    7  -10    4     -0.94      0.00
    8  -10    4     -0.33      0.00
    9  -10    4      0.29      0.00
   10  -10    4      0.40      0.00
   11  -10    4      0.43      0.00
  -14   -9    4      0.37      0.00
  -13   -9    4      0.48      0.00
  -12   -9    4     -0.53      0.00
  -11   -9    4     -0.30      0.00
  -10   -9    4     -0.54      0.00
   -9   -9    4     -0.63      0.00
   -8   -9    4      0.62      0.00
   -7   -9    4      0.76      0.00
   -6   -9    4     -0.25      0.00
   -5   -9    4      0.36      0.00
   -4   -9    4      0.23      0.00
   -3   -9    4     -0.47      0.00
   -2   -9    4     -1.09      0.00
   -1   -9    4     -1.24      0.00
    0   -9    4      0.52      0.00
    1   -9    4      0.62      0.00
    2   -9    4     -1.84      0.00
    3   -9    4     -3.04      0.00
    4   -9    4     -0.10      0.00
    5   -9    4      0.41      0.00
    6   -9    4     -1.22      0.00
    7   -9    4     -0.25      0.00
    8   -9    4     -0.08      0.00
    9   -9    4      0.66      0.00
   10   -9    4      0.47      0.00
   11   -9    4     -0.38      0.00
   12   -9    4     -0.43      0.00
  -14   -8    4      0.55      0.00
  -13   -8    4     -1.19      0.00
  -12   -8    4     -0.45      0.00
  -11   -8    4      0.10      0.00
  -10   -8    4     -0.80      0.00
   -9   -8    4     -1.12      0.00
   -8   -8    4      1.56      0.00
   -7   -8    4      0.60      0.00
   -6   -8    4     -1.31      0.00
   -5   -8    4      0.31      0.00
   -4   -8    4      0.21      0.00
   -3   -8    4     -1.91      0.00
   -2   -8    4     -3.65      0.00
   -1   -8    4     -1.51      0.00
    0   -8    4      0.87      0.00
    1   -8    4     -0.38      0.00
    2   -8    4     -2.59      0.00
    3   -8    4     -2.47      0.00
    4   -8    4      0.36      0.00
    5   -8    4     -0.36      0.00
    6   -8    4     -1.37      0.00
    7   -8    4      1.17      0.00
    8   -8    4      1.07      0.00
    9   -8    4      1.01      0.00
   10   -8    4     -0.49      0.00
   11   -8    4     -1.04      0.00
   12   -8    4      0.04      0.00
  -14   -7    4      0.79      0.00
  -13   -7    4     -1.25      0.00
  -12   -7    4      0.03      0.00
  -11   -7    4      0.24      0.00
  -10   -7    4     -0.53      0.00
   -9   -7    4     -1.46      0.00
   -8   -7    4      1.71      0.00
   -7   -7    4      0.19      0.00
   -6   -7    4     -0.54      0.00
   -5   -7    4      0.78      0.00
   -4   -7    4      0.83      0.00
   -3   -7    4     -1.17      0.00
   -2   -7    4     -3.54      0.00
   -1   -7    4     -1.93      0.00
    0   -7    4     -0.93      0.00
    1   -7    4     -2.16      0.00
    2   -7    4     -1.70      0.00
    3   -7    4      0.23      0.00
    4   -7    4      1.06      0.00
    5   -7    4     -1.07      0.00
    6   -7    4     -0.90      0.00
    7   -7    4      1.60      0.00
    8   -7    4      1.31      0.00
    9   -7    4      1.55      0.00
   10   -7    4     -0.34      0.00
   11   -7    4     -1.01      0.00
   12   -7    4      0.23      0.00
   13   -7    4      2.92      0.00
  -14   -6    4     -0.01      0.00
  -13   -6    4     -0.37      0.00
  -12   -6    4      0.58      0.00
  -11   -6    4      0.07      0.00
  -10   -6    4     -0.24      0.00
   -9   -6    4     -0.83      0.00
   -8   -6    4      1.26      0.00
   -7   -6    4     -0.44      0.00
   -6   -6    4      1.04      0.00
   -5   -6    4      0.86      0.00
   -4   -6    4      0.78      0.00
   -3   -6    4      0.31      0.00
   -2   -6    4     -1.04      0.00
   -1   -6    4     -1.41      0.00
    0   -6    4     -1.80      0.00
    1   -6    4     -2.88      0.00
    2   -6    4     -0.71      0.00
    3   -6    4      2.37      0.00
    4   -6    4      1.16      0.00
    5   -6    4     -1.45      0.00
    6   -6    4      0.14      0.00
    7   -6    4      1.31      0.00
    8   -6    4      0.18      0.00
    9   -6    4      1.03      0.00
   10   -6    4      0.89      0.00
   11   -6    4      0.26      0.00
   12   -6    4     -0.04      0.00
   13   -6    4      2.06      0.00
  -14   -5    4     -1.02      0.00
  -13   -5    4      0.25      0.00
  -12   -5    4      0.60      0.00
  -11   -5    4      0.08      0.00
  -10   -5    4     -0.02      0.00
   -9   -5    4      0.29      0.00
   -8   -5    4      0.53      0.00
   -7   -5    4     -0.13      0.00
   -6   -5    4      2.50      0.00
   -5   -5    4      0.53      0.00
   -4   -5    4     -0.06      0.00
   -3   -5    4      0.77      0.00
   -2   -5    4      0.44      0.00
   -1   -5    4     -1.31      0.00
    0   -5    4     -0.43      0.00
    1   -5    4     -0.60      0.00
    2   -5    4      0.61      0.00
    3   -5    4      1.84      0.00
    4   -5    4     -0.10      0.00
    5   -5    4     -1.19      0.00
    6   -5    4      1.16      0.00
    7   -5    4      1.02      0.00
    8   -5    4     -0.40      0.00
    9   -5    4      0.03      0.00
   10   -5    4      1.20      0.00
   11   -5    4      1.27      0.00
   12   -5    4      0.35      0.00
   13   -5    4      0.75      0.00
  -14   -4    4     -1.02      0.00
  -13   -4    4      0.64      0.00
  -12   -4    4      0.13      0.00
  -11   -4    4      0.26      0.00
  -10   -4    4      0.57      0.00
   -9   -4    4      1.26      0.00
   -8   -4    4     -0.60      0.00
   -7   -4    4      0.46      0.00
   -6   -4    4      2.49      0.00
   -5   -4    4      0.33      0.00
   -4   -4    4     -0.43      0.00
   -3   -4    4      0.80      0.00
   -2   -4    4      0.64      0.00
   -1   -4    4     -0.17      0.00
    0   -4    4      1.79      0.00
    1   -4    4      1.57      0.00
    2   -4    4      1.32      0.00
    3   -4    4     -0.19      0.00
    4   -4    4     -1.33      0.00
    5   -4    4     -0.25      0.00
    6   -4    4      1.56      0.00
    7   -4    4      0.69      0.00
    8   -4    4      0.18      0.00
    9   -4    4      0.03      0.00
   10   -4    4      0.61      0.00
   11   -4    4      0.84      0.00
   12   -4    4      0.99      0.00
   13   -4    4      0.46      0.00
   14   -4    4     -1.53      0.00
  -14   -3    4     -0.47      0.00
  -13   -3    4      0.76      0.00
  -12   -3    4     -0.39      0.00
  -11   -3    4      0.23      0.00
  -10   -3    4      1.24      0.00
   -9   -3    4      1.92      0.00
   -8   -3    4     -1.21      0.00
   -7   -3    4      0.22      0.00
   -6   -3    4      0.06      0.00
   -5   -3    4     -0.32      0.00
   -4   -3    4     -0.23      0.00
   -3   -3    4      0.48      0.00
   -2   -3    4     -0.10      0.00
   -1   -3    4      3.52      0.00
    0   -3    4      4.59      0.00
    1   -3    4      1.62      0.00
    2   -3    4     -0.58      0.00
    3   -3    4     -2.06      0.00
    4   -3    4     -0.47      0.00
    5   -3    4      1.25      0.00
    6   -3    4      1.20      0.00
    7   -3    4      0.25      0.00
    8   -3    4      0.83      0.00
    9   -3    4      0.53      0.00
   10   -3    4      0.42      0.00
   11   -3    4      0.42      0.00
   12   -3    4      1.16      0.00
   13   -3    4      0.25      0.00
   14   -3    4     -1.05      0.00
  -14   -2    4     -0.02      0.00
  -13   -2    4      0.34      0.00
  -12   -2    4     -0.83      0.00
  -11   -2    4     -0.15      0.00
  -10   -2    4      1.10      0.00
   -9   -2    4      1.73      0.00
   -8   -2    4     -0.60      0.00
   -7   -2    4     -0.23      0.00
   -6   -2    4     -2.72      0.00
   -5   -2    4     -1.30      0.00
   -4   -2    4      0.21      0.00
   -3   -2    4      0.01      0.00
   -2   -2    4     -1.92      0.00
   -1   -2    4      5.06      0.00
    0   -2    4      4.45      0.00
    1   -2    4      0.31      0.00
    2   -2    4     -3.35      0.00
    3   -2    4     -2.13      0.00
    4   -2    4      1.82      0.00
    5   -2    4      2.74      0.00
    6   -2    4      0.68      0.00
    7   -2    4     -0.17      0.00
    8   -2    4      0.99      0.00
    9   -2    4      0.63      0.00
   10   -2    4      0.47      0.00
   11   -2    4      0.93      0.00
   12   -2    4      1.28      0.00
   13   -2    4     -0.37      0.00
   14   -2    4     -0.56      0.00
  -14   -1    4      0.34      0.00
  -13   -1    4      0.05      0.00
  -12   -1    4     -0.76      0.00
  -11   -1    4     -0.48      0.00
  -10   -1    4      0.10      0.00
   -9   -1    4      0.50      0.00
   -8   -1    4      0.28      0.00
   -7   -1    4     -0.37      0.00
   -6   -1    4     -3.31      0.00
   -5   -1    4     -1.33      0.00
   -4   -1    4      1.12      0.00
   -3   -1    4      0.62      0.00
   -2   -1    4     -2.04      0.00
   -1   -1    4      2.85      0.00
    0   -1    4     -0.87      0.00
    1   -1    4     -3.71      0.00
    2   -1    4     -5.21      0.00
    3   -1    4      0.92      0.00
    4   -1    4      3.20      0.00
    5   -1    4      2.98      0.00
    6   -1    4      0.82      0.00
    7   -1    4     -0.21      0.00
    8   -1    4      0.72      0.00
    9   -1    4      0.57      0.00
   10   -1    4      0.34      0.00
   11   -1    4      1.10      0.00
   12   -1    4      1.05      0.00
   13   -1    4     -0.66      0.00
   14   -1    4     -0.31      0.00
  -14    0    4      0.34      0.00
  -13    0    4      0.12      0.00
  -12    0    4      0.05      0.00
  -11    0    4     -0.14      0.00
  -10    0    4     -0.77      0.00
   -9    0    4     -0.87      0.00
   -8    0    4      0.58      0.00
   -7    0    4     -0.33      0.00
   -6    0    4     -2.23      0.00
   -5    0    4     -0.68      0.00
   -4    0    4      2.00      0.00
   -3    0    4      1.53      0.00
   -2    0    4     -0.21      0.00
   -1    0    4      1.31      0.00
    0    0    4     -3.43      0.00
    1    0    4     -7.71      0.00
    2    0    4     -6.74      0.00
    3    0    4      4.69      0.00
    4    0    4      2.63      0.00
    5    0    4      1.67      0.00
    6    0    4      1.33      0.00
    7    0    4      0.49      0.00
    8    0    4      0.51      0.00
    9    0    4      0.58      0.00
   10    0    4      0.13      0.00
   11    0    4      0.44      0.00
   12    0    4      0.11      0.00
   13    0    4     -0.65      0.00
   14    0    4     -0.11      0.00
  -14    1    4      0.12      0.00
  -13    1    4     -0.13      0.00
  -12    1    4      0.37      0.00
  -11    1    4      0.41      0.00
  -10    1    4     -0.66      0.00
   -9    1    4     -1.47      0.00
   -8    1    4      0.24      0.00
   -7    1    4      0.02      0.00
   -6    1    4     -0.89      0.00
   -5    1    4     -0.58      0.00
   -4    1    4      1.90      0.00
   -3    1    4      1.52      0.00
   -2    1    4     -0.58      0.00
   -1    1    4     -0.33      0.00
    0    1    4      1.16      0.00
    1    1    4     -4.99      0.00
    2    1    4     -5.27      0.00
    3    1    4      5.58      0.00
    4    1    4      0.49      0.00
    5    1    4      0.42      0.00
    6    1    4      1.42      0.00
    7    1    4      1.13      0.00
    8    1    4      0.76      0.00
    9    1    4      0.68      0.00
   10    1    4     -0.11      0.00
   11    1    4     -0.09      0.00
   12    1    4     -0.41      0.00
   13    1    4     -0.40      0.00
   14    1    4     -0.17      0.00
  -14    2    4      0.36      0.00
  -13    2    4     -0.46      0.00
  -12    2    4     -0.47      0.00
  -11    2    4      0.25      0.00
  -10    2    4      0.05      0.00
   -9    2    4     -1.08      0.00
   -8    2    4     -0.50      0.00
   -7    2    4      0.06      0.00
   -6    2    4      0.19      0.00
   -5    2    4     -0.68      0.00
   -4    2    4      0.88      0.00
   -3    2    4      1.39      0.00
   -2    2    4     -2.46      0.00
   -1    2    4     -4.04      0.00
    0    2    4      4.06      0.00
    1    2    4      0.73      0.00
    2    2    4      0.30      0.00
    3    2    4      3.84      0.00
    4    2    4     -2.10      0.00
    5    2    4      0.20      0.00
    6    2    4      1.24      0.00
    7    2    4      0.76      0.00
    8    2    4      0.93      0.00
    9    2    4      0.82      0.00
   10    2    4     -0.12      0.00
   11    2    4      0.04      0.00
   12    2    4      0.14      0.00
   13    2    4      0.36      0.00
   14    2    4     -0.13      0.00
   15    2    4     -0.88      0.00
  -13    3    4     -0.60      0.00
  -12    3    4     -1.20      0.00
  -11    3    4     -0.11      0.00
  -10    3    4      0.45      0.00
   -9    3    4     -0.12      0.00
   -8    3    4     -0.78      0.00
   -7    3    4     -0.65      0.00
   -6    3    4      0.42      0.00
   -5    3    4     -0.14      0.00
   -4    3    4     -0.01      0.00
   -3    3    4      0.91      0.00
   -2    3    4     -2.54      0.00
   -1    3    4     -4.73      0.00
    0    3    4      1.68      0.00
    1    3    4      0.80      0.00
    2    3    4      3.29      0.00
    3    3    4      0.74      0.00
    4    3    4     -3.98      0.00
    5    3    4     -0.27      0.00
    6    3    4      0.70      0.00
    7    3    4     -0.06      0.00
    8    3    4      0.82      0.00
    9    3    4      0.58      0.00
   10    3    4      0.21      0.00
   11    3    4      0.49      0.00
   12    3    4      0.81      0.00
   13    3    4      0.94      0.00
   14    3    4      0.26      0.00
   15    3    4     -0.36      0.00
  -13    4    4     -1.31      0.00
  -12    4    4     -1.23      0.00
  -11    4    4      0.23      0.00
  -10    4    4      0.35      0.00
   -9    4    4      0.53      0.00
   -8    4    4     -0.12      0.00
   -7    4    4     -0.82      0.00
   -6    4    4      0.00      0.00
   -5    4    4      0.58      0.00
   -4    4    4      0.30      0.00
   -3    4    4     -0.51      0.00
   -2    4    4     -2.59      0.00
   -1    4    4     -1.42      0.00
    0    4    4      0.69      0.00
    1    4    4     -1.60      0.00
    2    4    4      0.49      0.00
    3    4    4     -3.57      0.00
    4    4    4     -5.19      0.00
    5    4    4     -1.87      0.00
    6    4    4     -0.79      0.00
    7    4    4     -0.36      0.00
    8    4    4      1.18      0.00
    9    4    4      0.06      0.00
   10    4    4      0.49      0.00
   11    4    4      0.58      0.00
   12    4    4      0.78      0.00
   13    4    4      0.66      0.00
   14    4    4      0.52      0.00
   15    4    4      0.74      0.00
  -13    5    4     -1.97      0.00
  -12    5    4     -1.20      0.00
  -11    5    4      0.31      0.00
  -10    5    4     -0.08      0.00
   -9    5    4      0.42      0.00
   -8    5    4      0.44      0.00
   -7    5    4      0.04      0.00
   -6    5    4      0.08      0.00
   -5    5    4      0.71      0.00
   -4    5    4      1.00      0.00
   -3    5    4     -1.27      0.00
   -2    5    4     -3.23      0.00
   -1    5    4      0.25      0.00
    0    5    4      1.69      0.00
    1    5    4     -0.47      0.00
    2    5    4     -1.89      0.00
    3    5    4     -6.49      0.00
    4    5    4     -6.26      0.00
    5    5    4     -3.58      0.00
    6    5    4     -2.43      0.00
    7    5    4     -0.02      0.00
    8    5    4      1.74      0.00
    9    5    4     -0.26      0.00
   10    5    4      0.62      0.00
   11    5    4      0.11      0.00
   12    5    4      0.06      0.00
   13    5    4     -0.03      0.00
   14    5    4      0.70      0.00
   15    5    4      1.67      0.00
  -13    6    4     -0.97      0.00
  -12    6    4     -0.52      0.00
  -11    6    4     -0.54      0.00
  -10    6    4     -0.92      0.00
   -9    6    4     -0.13      0.00
   -8    6    4      0.18      0.00
   -7    6    4      0.49      0.00
   -6    6    4      0.65      0.00
   -5    6    4      0.60      0.00
   -4    6    4      0.20      0.00
   -3    6    4     -1.60      0.00
   -2    6    4     -1.77      0.00
   -1    6    4      0.63      0.00
    0    6    4      1.25      0.00
    1    6    4      0.96      0.00
    2    6    4     -0.78      0.00
    3    6    4     -5.23      0.00
    4    6    4     -6.17      0.00
    5    6    4     -4.03      0.00
    6    6    4     -2.68      0.00
    7    6    4      0.69      0.00
    8    6    4      1.08      0.00
    9    6    4     -0.82      0.00
   10    6    4      0.51      0.00
   11    6    4     -0.33      0.00
   12    6    4     -0.76      0.00
   13    6    4     -0.62      0.00
   14    6    4      0.91      0.00
   15    6    4      2.13      0.00
  -12    7    4      1.24      0.00
  -11    7    4     -0.68      0.00
  -10    7    4     -1.26      0.00
   -9    7    4     -0.66      0.00
   -8    7    4     -0.30      0.00
   -7    7    4     -0.18      0.00
   -6    7    4      0.54      0.00
   -5    7    4      0.84      0.00
   -4    7    4     -1.19      0.00
   -3    7    4     -2.95      0.00
   -2    7    4     -0.04      0.00
   -1    7    4      2.28      0.00
    0    7    4      1.26      0.00
    1    7    4      0.38      0.00
    2    7    4      0.42      0.00
    3    7    4     -2.12      0.00
    4    7    4     -3.74      0.00
    5    7    4     -2.33      0.00
    6    7    4     -1.27      0.00
    7    7    4      1.08      0.00
    8    7    4     -0.74      0.00
    9    7    4     -1.62      0.00
   10    7    4     -0.26      0.00
   11    7    4     -0.70      0.00
   12    7    4     -1.01      0.00
   13    7    4     -0.60      0.00
   14    7    4      0.66      0.00
   15    7    4      1.71      0.00
  -12    8    4      2.10      0.00
  -11    8    4      0.52      0.00
  -10    8    4      0.09      0.00
   -9    8    4     -0.49      0.00
   -8    8    4     -0.34      0.00
   -7    8    4     -0.84      0.00
   -6    8    4     -0.36      0.00
   -5    8    4      0.61      0.00
   -4    8    4     -1.01      0.00
   -3    8    4     -3.00      0.00
   -2    8    4     -0.22      0.00
   -1    8    4      2.23      0.00
    0    8    4      1.95      0.00
    1    8    4      0.67      0.00
    2    8    4      0.68      0.00
    3    8    4     -0.66      0.00
    4    8    4     -0.43      0.00
    5    8    4      0.98      0.00
    6    8    4      1.12      0.00
    7    8    4      0.64      0.00
    8    8    4     -2.15      0.00
    9    8    4     -1.32      0.00
   10    8    4     -0.96      0.00
   11    8    4     -1.48      0.00
   12    8    4     -0.97      0.00
   13    8    4      0.36      0.00
   14    8    4      0.28      0.00
   15    8    4      0.65      0.00
  -12    9    4      0.86      0.00
  -11    9    4      0.85      0.00
  -10    9    4      1.61      0.00
   -9    9    4      0.30      0.00
   -8    9    4      0.10      0.00
   -7    9    4     -0.40      0.00
   -6    9    4     -0.74      0.00
   -5    9    4     -0.78      0.00
   -4    9    4     -0.40      0.00
   -3    9    4     -0.53      0.00
   -2    9    4      0.39      0.00
   -1    9    4      0.34      0.00
    0    9    4      0.68      0.00
    1    9    4      1.33      0.00
    2    9    4      1.09      0.00
    3    9    4     -0.23      0.00
    4    9    4      1.56      0.00
    5    9    4      3.33      0.00
    6    9    4      2.97      0.00
    7    9    4     -0.05      0.00
    8    9    4     -2.08      0.00
    9    9    4      0.09      0.00
   10    9    4     -0.48      0.00
   11    9    4     -1.90      0.00
   12    9    4     -1.22      0.00
   13    9    4      1.06      0.00
   14    9    4      0.25      0.00
   15    9    4      0.13      0.00
  -11   10    4     -0.37      0.00
  -10   10    4      0.89      0.00
   -9   10    4      0.10      0.00
   -8   10    4      0.19      0.00
   -7   10    4      0.62      0.00
   -6   10    4     -0.12      0.00
   -5   10    4     -1.83      0.00
   -4   10    4     -0.68      0.00
   -3   10    4      0.96      0.00
   -2   10    4      1.98      0.00
   -1   10    4      0.42      0.00
    0   10    4     -0.57      0.00
    1   10    4      0.19      0.00
    2   10    4      0.43      0.00
    3   10    4      0.61      0.00
    4   10    4      2.25      0.00
    5   10    4      3.06      0.00
    6   10    4      2.58      0.00
    7   10    4     -0.28      0.00
    8   10    4     -0.84      0.00
    9   10    4      0.84      0.00
   10   10    4      0.26      0.00
   11   10    4     -0.94      0.00
   12   10    4     -1.05      0.00
   13   10    4      0.39      0.00
   14   10    4     -0.17      0.00
  -11   11    4     -1.05      0.00
  -10   11    4     -0.75      0.00
   -9   11    4     -1.20      0.00
   -8   11    4     -0.56      0.00
   -7   11    4      0.70      0.00
   -6   11    4      0.02      0.00
   -5   11    4     -1.51      0.00
   -4   11    4     -0.33      0.00
   -3   11    4      0.55      0.00
   -2   11    4      1.64      0.00
   -1   11    4      1.50      0.00
    0   11    4      0.36      0.00
    1   11    4     -1.19      0.00
    2   11    4     -1.46      0.00
    3   11    4      0.87      0.00
    4   11    4      2.00      0.00
    5   11    4      1.26      0.00
    6   11    4      0.59      0.00
    7   11    4     -0.15      0.00
    8   11    4      0.31      0.00
    9   11    4      0.27      0.00
   10   11    4     -0.07      0.00
   11   11    4      0.43      0.00
   12   11    4      0.06      0.00
   13   11    4     -0.52      0.00
   14   11    4     -1.04      0.00
  -10   12    4     -0.77      0.00
   -9   12    4     -1.29      0.00
   -8   12    4     -0.68      0.00
   -7   12    4      0.05      0.00
   -6   12    4     -0.90      0.00
   -5   12    4     -1.10      0.00
   -4   12    4      0.63      0.00
   -3   12    4      0.53      0.00
   -2   12    4      0.36      0.00
   -1   12    4      0.93      0.00
    0   12    4      1.01      0.00
    1   12    4     -1.15      0.00
    2   12    4     -2.11      0.00
    3   12    4      0.12      0.00
    4   12    4      0.22      0.00
    5   12    4     -1.13      0.00
    6   12    4     -0.93      0.00
    7   12    4      0.22      0.00
    8   12    4      0.58      0.00
    9   12    4     -0.36      0.00
   10   12    4     -0.74      0.00
   11   12    4      0.80      0.00
   12   12    4      0.76      0.00
   13   12    4     -0.45      0.00
   14   12    4     -1.11      0.00
  -10   13    4      0.16      0.00
   -9   13    4      0.09      0.00
   -8   13    4      0.61      0.00
   -7   13    4      0.16      0.00
   -6   13    4     -0.89      0.00
   -5   13    4     -0.79      0.00
   -4   13    4      0.43      0.00
   -3   13    4      0.37      0.00
   -2   13    4     -0.09      0.00
   -1   13    4     -0.38      0.00
    0   13    4     -0.04      0.00
    1   13    4     -0.34      0.00
    2   13    4     -0.50      0.00
    3   13    4      0.01      0.00
    4   13    4     -1.86      0.00
    5   13    4     -3.50      0.00
    6   13    4     -1.60      0.00
    7   13    4      0.30      0.00
    8   13    4      0.34      0.00
    9   13    4     -0.13      0.00
   10   13    4     -0.56      0.00
   11   13    4      0.23      0.00
   12   13    4      0.07      0.00
   13   13    4     -0.16      0.00
   14   13    4     -0.42      0.00
   -9   14    4      0.69      0.00
   -8   14    4      1.13      0.00
   -7   14    4      0.35      0.00
   -6   14    4      0.45      0.00
   -5   14    4      0.25      0.00
   -4   14    4     -0.16      0.00
   -3   14    4     -0.83      0.00
   -2   14    4     -0.63      0.00
   -1   14    4     -1.36      0.00
    0   14    4     -1.30      0.00
    1   14    4      0.25      0.00
    2   14    4      1.25      0.00
    3   14    4      0.81      0.00
    4   14    4     -2.04      0.00
    5   14    4     -3.77      0.00
    6   14    4     -1.49      0.00
    7   14    4     -0.30      0.00
    8   14    4      0.10      0.00
    9   14    4      0.37      0.00
   10   14    4      0.07      0.00
   11   14    4     -0.58      0.00
   12   14    4     -1.01      0.00
   13   14    4     -0.45      0.00
   -9   15    4      0.25      0.00
   -8   15    4     -0.09      0.00
   -7   15    4     -0.74      0.00
   -6   15    4      0.55      0.00
   -5   15    4      0.56      0.00
   -4   15    4     -0.06      0.00
   -3   15    4     -1.43      0.00
   -2   15    4     -0.99      0.00
   -1   15    4     -1.57      0.00
    0   15    4     -1.39      0.00
    1   15    4      0.32      0.00
    2   15    4      1.22      0.00
    3   15    4      0.78      0.00
    4   15    4     -0.87      0.00
    5   15    4     -1.49      0.00
    6   15    4     -0.37      0.00
    7   15    4     -0.56      0.00
    8   15    4     -0.03      0.00
    9   15    4     -0.06      0.00
   10   15    4      0.09      0.00
   11   15    4     -1.03      0.00
   12   15    4     -1.04      0.00
   13   15    4     -0.79      0.00
   -8   16    4     -0.99      0.00
   -7   16    4     -1.57      0.00
   -6   16    4     -0.81      0.00
   -5   16    4     -0.78      0.00
   -4   16    4     -0.15      0.00
   -3   16    4     -0.98      0.00
   -2   16    4     -0.50      0.00
   -1   16    4     -0.66      0.00
    0   16    4     -0.05      0.00
    1   16    4      0.56      0.00
    2   16    4      0.32      0.00
    3   16    4     -0.20      0.00
    4   16    4      0.03      0.00
    5   16    4      0.59      0.00
    6   16    4      0.42      0.00
    7   16    4      0.05      0.00
    8   16    4      0.04      0.00
    9   16    4     -1.36      0.00
   10   16    4     -0.82      0.00
   11   16    4     -0.75      0.00
   12   16    4      0.25      0.00
   13   16    4     -0.68      0.00
   -7   17    4     -0.73      0.00
   -6   17    4     -1.06      0.00
   -5   17    4     -1.35      0.00
   -4   17    4     -0.17      0.00
   -3   17    4     -0.38      0.00
   -2   17    4     -0.23      0.00
   -1   17    4     -0.06      0.00
    0   17    4      1.01      0.00
    1   17    4      1.19      0.00
    2   17    4      0.31      0.00
    3   17    4     -0.50      0.00
    4   17    4      0.76      0.00
    5   17    4      1.13      0.00
    6   17    4      0.03      0.00
    7   17    4      0.31      0.00
    8   17    4      0.07      0.00
    9   17    4     -1.83      0.00
   10   17    4     -1.61      0.00
   11   17    4      0.10      0.00
   12   17    4      1.89      0.00
   -6   18    4      0.05      0.00
   -5   18    4      0.07      0.00
   -4   18    4      0.66      0.00
   -3   18    4      0.16      0.00
   -2   18    4     -0.50      0.00
   -1   18    4     -0.59      0.00
    0   18    4      0.19      0.00
    1   18    4      1.02      0.00
    2   18    4      0.67      0.00
    3   18    4     -0.04      0.00
    4   18    4      1.02      0.00
    5   18    4      0.99      0.00
    6   18    4      0.24      0.00
    7   18    4      0.04      0.00
    8   18    4     -0.29      0.00
    9   18    4     -0.60      0.00
   10   18    4     -0.80      0.00
   11   18    4      1.19      0.00
   12   18    4      2.47      0.00
   -5   19    4      1.27      0.00
   -4   19    4      1.14      0.00
   -3   19    4      0.01      0.00
   -2   19    4     -0.93      0.00
   -1   19    4     -1.06      0.00
    0   19    4     -1.02      0.00
    1   19    4      0.03      0.00
    2   19    4      0.13      0.00
    3   19    4     -0.01      0.00
    4   19    4      0.07      0.00
    5   19    4      0.43      0.00
    6   19    4      1.53      0.00
    7   19    4      0.37      0.00
    8   19    4     -0.52      0.00
    9   19    4      0.88      0.00
   10   19    4      1.15      0.00
   11   19    4      2.32      0.00
   -4   20    4      0.42      0.00
   -3   20    4     -0.83      0.00
   -2   20    4     -1.45      0.00
   -1   20    4     -1.34      0.00
    0   20    4     -1.17      0.00
    1   20    4     -0.46      0.00
    2   20    4     -0.77      0.00
    3   20    4     -0.35      0.00
    4   20    4     -0.57      0.00
    5   20    4      0.37      0.00
    6   20    4      2.05      0.00
    7   20    4      0.81      0.00
    8   20    4     -0.10      0.00
    9   20    4      1.07      0.00
   10   20    4      2.05      0.00
   -3   21    4     -0.89      0.00
   -2   21    4     -1.04      0.00
   -1   21    4     -1.62      0.00
    0   21    4     -1.26      0.00
    1   21    4     -0.72      0.00
    2   21    4     -1.11      0.00
    3   21    4     -0.42      0.00
    4   21    4      0.71      0.00
    5   21    4      2.23      0.00
    6   21    4      1.61      0.00
    7   21    4      0.33      0.00
    8   21    4      0.22      0.00
    9   21    4      0.35      0.00
   -2   22    4      0.45      0.00
   -1   22    4     -0.96      0.00
    0   22    4     -1.47      0.00
    1   22    4     -1.60      0.00
    2   22    4     -1.18      0.00
    3   22    4     -0.14      0.00
    4   22    4      2.75      0.00
    5   22    4      4.41      0.00
    6   22    4      1.45      0.00
    7   22    4     -0.23      0.00
    8   22    4     -0.14      0.00
    1   23    4     -2.03      0.00
    2   23    4     -1.21      0.00
    3   23    4      0.27      0.00
    4   23    4      3.63      0.00
    5   23    4      4.17      0.00
    6   23    4      1.36      0.00
   -6  -22    5     -1.30      0.00
   -5  -22    5     -1.97      0.00
   -4  -22    5      0.27      0.00
   -3  -22    5      0.88      0.00
   -2  -22    5      0.33      0.00
   -1  -22    5      0.15      0.00
    0  -22    5      0.27      0.00
   -8  -21    5      1.01      0.00
   -7  -21    5     -1.95      0.00
   -6  -21    5     -2.93      0.00
   -5  -21    5     -3.05      0.00
   -4  -21    5      0.32      0.00
   -3  -21    5      0.96      0.00
   -2  -21    5      0.70      0.00
   -1  -21    5      0.77      0.00
    0  -21    5      0.16      0.00
    1  -21    5     -0.49      0.00
    2  -21    5      0.00      0.00
   -9  -20    5      1.70      0.00
   -8  -20    5      0.75      0.00
   -7  -20    5     -1.13      0.00
   -6  -20    5     -2.55      0.00
   -5  -20    5     -3.08      0.00
   -4  -20    5      0.13      0.00
   -3  -20    5      0.84      0.00
   -2  -20    5      0.96      0.00
   -1  -20    5      1.06      0.00
    0  -20    5      0.35      0.00
    1  -20    5     -0.68      0.00
    2  -20    5     -0.46      0.00
    3  -20    5      1.04      0.00
    4  -20    5     -1.09      0.00
  -10  -19    5     -1.93      0.00
   -9  -19    5     -0.85      0.00
   -8  -19    5     -1.13      0.00
   -7  -19    5     -0.41      0.00
   -6  -19    5     -0.60      0.00
   -5  -19    5     -1.39      0.00
   -4  -19    5      0.26      0.00
   -3  -19    5      0.59      0.00
   -2  -19    5      1.16      0.00
   -1  -19    5      1.02      0.00
    0  -19    5      0.65      0.00
    1  -19    5     -0.38      0.00
    2  -19    5     -0.63      0.00
    3  -19    5      0.88      0.00
    4  -19    5     -1.68      0.00
    5  -19    5     -1.92      0.00
  -11  -18    5     -0.62      0.00
  -10  -18    5     -2.70      0.00
   -9  -18    5     -2.49      0.00
   -8  -18    5     -2.89      0.00
   -7  -18    5     -0.71      0.00
   -6  -18    5      0.22      0.00
   -5  -18    5     -0.28      0.00
   -4  -18    5      0.28      0.00
   -3  -18    5      0.22      0.00
   -2  -18    5      0.91      0.00
   -1  -18    5      0.75      0.00
    0  -18    5      1.54      0.00
    1  -18    5      0.64      0.00
    2  -18    5     -0.74      0.00
    3  -18    5     -0.05      0.00
    4  -18    5     -1.18      0.00
    5  -18    5     -0.43      0.00
    6  -18    5     -0.58      0.00
  -11  -17    5     -1.25      0.00
  -10  -17    5     -2.38      0.00
   -9  -17    5     -2.02      0.00
   -8  -17    5     -2.41      0.00
   -7  -17    5     -0.38      0.00
   -6  -17    5     -0.15      0.00
   -5  -17    5     -0.91      0.00
   -4  -17    5     -0.42      0.00
   -3  -17    5     -0.36      0.00
   -2  -17    5     -0.07      0.00
   -1  -17    5     -0.27      0.00
    0  -17    5      2.19      0.00
    1  -17    5      2.33      0.00
    2  -17    5     -0.09      0.00
    3  -17    5     -1.35      0.00
    4  -17    5     -0.92      0.00
    5  -17    5      0.83      0.00
    6  -17    5     -0.13      0.00
    7  -17    5     -0.31      0.00
  -12  -16    5     -0.10      0.00
  -11  -16    5     -1.76      0.00
  -10  -16    5     -1.98      0.00
   -9  -16    5     -1.22      0.00
   -8  -16    5     -0.84      0.00
   -7  -16    5      0.89      0.00
   -6  -16    5     -0.25      0.00
   -5  -16    5     -1.47      0.00
   -4  -16    5     -0.87      0.00
   -3  -16    5     -0.85      0.00
   -2  -16    5     -0.90      0.00
   -1  -16    5     -1.19      0.00
    0  -16    5      1.46      0.00
    1  -16    5      2.46      0.00
    2  -16    5      0.91      0.00
    3  -16    5     -1.26      0.00
    4  -16    5     -0.94      0.00
    5  -16    5      0.29      0.00
    6  -16    5     -0.04      0.00
    7  -16    5     -0.20      0.00
    8  -16    5     -1.13      0.00
  -12  -15    5     -0.43      0.00
  -11  -15    5     -1.56      0.00
  -10  -15    5     -1.43      0.00
   -9  -15    5     -1.03      0.00
   -8  -15    5     -0.18      0.00
   -7  -15    5      1.34      0.00
   -6  -15    5     -0.28      0.00
   -5  -15    5     -0.83      0.00
   -4  -15    5     -0.29      0.00
   -3  -15    5     -1.11      0.00
   -2  -15    5     -1.15      0.00
   -1  -15    5     -0.80      0.00
    0  -15    5      0.36      0.00
    1  -15    5      0.32      0.00
    2  -15    5      0.49      0.00
    3  -15    5     -0.01      0.00
    4  -15    5     -0.15      0.00
    5  -15    5     -0.70      0.00
    6  -15    5     -0.62      0.00
    7  -15    5      0.08      0.00
    8  -15    5     -0.51      0.00
    9  -15    5      0.14      0.00
  -13  -14    5      0.01      0.00
  -12  -14    5     -0.44      0.00
  -11  -14    5     -0.93      0.00
  -10  -14    5     -0.64      0.00
   -9  -14    5     -0.55      0.00
   -8  -14    5     -0.26      0.00
   -7  -14    5      0.50      0.00
   -6  -14    5     -0.74      0.00
   -5  -14    5      0.20      0.00
   -4  -14    5      0.53      0.00
   -3  -14    5     -1.15      0.00
   -2  -14    5     -1.10      0.00
   -1  -14    5      0.00      0.00
    0  -14    5     -0.30      0.00
    1  -14    5     -1.83      0.00
    2  -14    5     -0.64      0.00
    3  -14    5      0.91      0.00
    4  -14    5      0.78      0.00
    5  -14    5     -0.58      0.00
    6  -14    5     -0.79      0.00
    7  -14    5      0.18      0.00
    8  -14    5      0.07      0.00
    9  -14    5     -0.12      0.00
  -13  -13    5      0.69      0.00
  -12  -13    5      0.24      0.00
  -11  -13    5     -0.37      0.00
  -10  -13    5     -0.28      0.00
   -9  -13    5      0.30      0.00
   -8  -13    5     -0.05      0.00
   -7  -13    5     -0.30      0.00
   -6  -13    5     -1.11      0.00
   -5  -13    5      0.79      0.00
   -4  -13    5      0.76      0.00
   -3  -13    5     -0.71      0.00
   -2  -13    5     -0.50      0.00
   -1  -13    5      0.48      0.00
    0  -13    5     -0.79      0.00
    1  -13    5     -2.56      0.00
    2  -13    5     -0.71      0.00
    3  -13    5      1.49      0.00
    4  -13    5      0.91      0.00
    5  -13    5     -0.08      0.00
    6  -13    5     -0.07      0.00
    7  -13    5      0.43      0.00
    8  -13    5     -0.14      0.00
    9  -13    5     -0.36      0.00
   10  -13    5      0.81      0.00
  -13  -12    5      0.80      0.00
  -12  -12    5      1.17      0.00
  -11  -12    5      0.11      0.00
  -10  -12    5     -0.27      0.00
   -9  -12    5      0.59      0.00
   -8  -12    5      0.41      0.00
   -7  -12    5      0.16      0.00
   -6  -12    5     -0.63      0.00
   -5  -12    5      0.84      0.00
   -4  -12    5      0.66      0.00
   -3  -12    5      0.22      0.00
   -2  -12    5      0.36      0.00
   -1  -12    5      0.82      0.00
    0  -12    5     -0.53      0.00
    2  -12    5     -0.05      0.00
    3  -12    5      1.63      0.00
    4  -12    5      0.70      0.00
    5  -12    5      0.03      0.00
    6  -12    5      0.44      0.00
    7  -12    5      0.77      0.00
    8  -12    5     -0.20      0.00
    9  -12    5     -0.43      0.00
   10  -12    5      0.18      0.00
  -13  -11    5      0.85      0.00
  -12  -11    5      1.64      0.00
  -11  -11    5      0.29      0.00
  -10  -11    5      0.06      0.00
   -9  -11    5      0.24      0.00
   -8  -11    5      0.42      0.00
   -7  -11    5      1.37      0.00
   -6  -11    5      0.84      0.00
   -5  -11    5      0.84      0.00
   -4  -11    5      1.03      0.00
   -3  -11    5      1.63      0.00
   -2  -11    5      0.78      0.00
   -1  -11    5      0.38      0.00
    0  -11    5     -0.10      0.00
    1  -11    5      0.15      0.00
    2  -11    5      0.61      0.00
    3  -11    5      0.64      0.00
    4  -11    5      0.32      0.00
    5  -11    5      0.31      0.00
    6  -11    5      0.16      0.00
    7  -11    5      0.18      0.00
    8  -11    5      0.41      0.00
    9  -11    5      0.27      0.00
   10  -11    5     -0.43      0.00
   11  -11    5     -0.92      0.00
  -14  -10    5     -0.21      0.00
  -13  -10    5      1.36      0.00
  -12  -10    5      1.73      0.00
  -11  -10    5      0.14      0.00
  -10  -10    5      0.47      0.00
   -9  -10    5      0.02      0.00
   -8  -10    5     -0.10      0.00
   -7  -10    5      1.57      0.00
   -6  -10    5      1.76      0.00
   -5  -10    5      0.81      0.00
   -4  -10    5      1.78      0.00
   -3  -10    5      2.80      0.00
   -2  -10    5      1.17      0.00
   -1  -10    5     -0.34      0.00
    0  -10    5     -0.73      0.00
    1  -10    5      0.79      0.00
    2  -10    5      0.64      0.00
    3  -10    5     -0.81      0.00
    4  -10    5     -0.42      0.00
    5  -10    5      0.86      0.00
    6  -10    5     -0.01      0.00
    7  -10    5     -1.04      0.00
    8  -10    5      0.48      0.00
    9  -10    5      0.84      0.00
   10  -10    5     -0.18      0.00
   11  -10    5     -1.29      0.00
  -14   -9    5     -0.74      0.00
  -13   -9    5      1.49      0.00
  -12   -9    5      1.49      0.00
  -11   -9    5      0.26      0.00
  -10   -9    5      0.34      0.00
   -9   -9    5      0.06      0.00
   -8   -9    5     -0.41      0.00
   -7   -9    5      0.68      0.00
   -6   -9    5      0.71      0.00
   -5   -9    5      0.05      0.00
   -4   -9    5      1.76      0.00
   -3   -9    5      2.01      0.00
   -2   -9    5      0.81      0.00
   -1   -9    5     -0.29      0.00
    0   -9    5     -0.92      0.00
    1   -9    5     -0.18      0.00
    2   -9    5     -0.68      0.00
    3   -9    5     -1.82      0.00
    4   -9    5     -0.97      0.00
    5   -9    5      0.98      0.00
    6   -9    5      0.11      0.00
    7   -9    5     -1.10      0.00
    8   -9    5      0.15      0.00
    9   -9    5     -0.01      0.00
   10   -9    5      0.25      0.00
   11   -9    5     -1.20      0.00
   12   -9    5     -0.99      0.00
  -14   -8    5     -0.23      0.00
  -13   -8    5      0.87      0.00
  -12   -8    5      0.51      0.00
  -11   -8    5      0.68      0.00
  -10   -8    5      0.02      0.00
   -9   -8    5     -0.21      0.00
   -8   -8    5     -0.53      0.00
   -7   -8    5      0.44      0.00
   -6   -8    5     -0.78      0.00
   -5   -8    5     -0.75      0.00
   -4   -8    5      0.99      0.00
   -3   -8    5     -0.32      0.00
   -2   -8    5     -1.38      0.00
   -1   -8    5     -1.15      0.00
    0   -8    5     -0.27      0.00
    1   -8    5     -0.64      0.00
    2   -8    5     -1.98      0.00
    3   -8    5     -2.03      0.00
    4   -8    5     -0.83      0.00
    5   -8    5      0.64      0.00
    6   -8    5     -0.31      0.00
    7   -8    5     -0.09      0.00
    8   -8    5      0.80      0.00
    9   -8    5     -0.89      0.00
   10   -8    5     -0.15      0.00
   11   -8    5     -1.10      0.00
   12   -8    5     -0.74      0.00
  -14   -7    5      1.07      0.00
  -13   -7    5      0.43      0.00
  -12   -7    5     -0.53      0.00
  -11   -7    5      0.57      0.00
  -10   -7    5      0.12      0.00
   -9   -7    5     -0.63      0.00
   -8   -7    5     -0.98      0.00
   -7   -7    5      0.96      0.00
   -6   -7    5     -0.71      0.00
   -5   -7    5     -0.08      0.00
   -4   -7    5      0.56      0.00
   -3   -7    5     -1.35      0.00
   -2   -7    5     -2.86      0.00
   -1   -7    5     -3.17      0.00
    0   -7    5     -1.03      0.00
    1   -7    5     -0.86      0.00
    2   -7    5     -1.95      0.00
    3   -7    5     -1.02      0.00
    4   -7    5      0.14      0.00
    5   -7    5      0.43      0.00
    6   -7    5     -1.05      0.00
    7   -7    5      0.36      0.00
    8   -7    5      1.47      0.00
    9   -7    5     -0.24      0.00
   10   -7    5     -0.26      0.00
   11   -7    5     -1.17      0.00
   12   -7    5     -0.07      0.00
   13   -7    5      0.59      0.00
  -14   -6    5      1.17      0.00
  -13   -6    5      0.25      0.00
  -12   -6    5     -0.51      0.00
  -11   -6    5     -0.05      0.00
  -10   -6    5      0.49      0.00
   -9   -6    5     -0.55      0.00
   -8   -6    5     -1.03      0.00
   -7   -6    5      1.07      0.00
   -6   -6    5      0.46      0.00
   -5   -6    5      1.41      0.00
   -4   -6    5      0.13      0.00
   -3   -6    5     -0.70      0.00
   -2   -6    5     -1.52      0.00
   -1   -6    5     -3.60      0.00
    0   -6    5     -2.31      0.00
    1   -6    5     -1.24      0.00
    2   -6    5     -1.54      0.00
    3   -6    5      0.36      0.00
    4   -6    5      1.65      0.00
    5   -6    5      0.61      0.00
    6   -6    5     -1.09      0.00
    7   -6    5      0.37      0.00
    8   -6    5      0.79      0.00
    9   -6    5      0.34      0.00
   10   -6    5      0.54      0.00
   11   -6    5     -0.17      0.00
   12   -6    5      0.11      0.00
   13   -6    5      0.44      0.00
  -14   -5    5     -0.11      0.00
  -13   -5    5     -0.41      0.00
  -12   -5    5      0.14      0.00
  -11   -5    5     -0.36      0.00
  -10   -5    5      0.74      0.00
   -9   -5    5     -0.19      0.00
   -8   -5    5     -0.10      0.00
   -7   -5    5      0.80      0.00
   -6   -5    5      1.80      0.00
   -5   -5    5      2.15      0.00
   -4   -5    5     -0.83      0.00
   -3   -5    5     -0.28      0.00
   -2   -5    5      0.53      0.00
   -1   -5    5     -2.68      0.00
    0   -5    5     -1.94      0.00
    1   -5    5      0.15      0.00
    2   -5    5     -0.78      0.00
    3   -5    5      0.64      0.00
    4   -5    5      2.37      0.00
    5   -5    5      0.74      0.00
    6   -5    5     -0.58      0.00
    7   -5    5      0.75      0.00
    8   -5    5      0.11      0.00
    9   -5    5     -0.14      0.00
   10   -5    5      0.70      0.00
   11   -5    5      1.49      0.00
   12   -5    5      0.45      0.00
   13   -5    5     -0.74      0.00
  -14   -4    5     -0.87      0.00
  -13   -4    5     -0.99      0.00
  -12   -4    5      0.40      0.00
  -11   -4    5     -0.15      0.00
  -10   -4    5      0.87      0.00
   -9   -4    5      0.07      0.00
   -8   -4    5      0.67      0.00
   -7   -4    5      0.16      0.00
   -6   -4    5      2.63      0.00
   -5   -4    5      1.88      0.00
   -4   -4    5     -1.23      0.00
   -3   -4    5     -0.01      0.00
   -2   -4    5      1.88      0.00
   -1   -4    5     -1.69      0.00
    0   -4    5     -0.21      0.00
    1   -4    5      2.33      0.00
    2   -4    5      0.46      0.00
    3   -4    5      0.22      0.00
    4   -4    5      1.56      0.00
    5   -4    5      0.29      0.00
    6   -4    5     -0.25      0.00
    7   -4    5      0.89      0.00
    8   -4    5      0.43      0.00
    9   -4    5     -0.11      0.00
   10   -4    5      0.15      0.00
   11   -4    5      1.74      0.00
   12   -4    5      0.66      0.00
   13   -4    5     -0.99      0.00
   14   -4    5     -1.31      0.00
  -14   -3    5     -0.65      0.00
  -13   -3    5     -0.81      0.00
  -12   -3    5      0.30      0.00
  -11   -3    5      0.11      0.00
  -10   -3    5      0.79      0.00
   -9   -3    5      0.47      0.00
   -8   -3    5      0.70      0.00
   -7   -3    5     -0.91      0.00
   -6   -3    5      1.63      0.00
   -5   -3    5      0.49      0.00
   -4   -3    5     -0.67      0.00
   -3   -3    5      0.57      0.00
   -2   -3    5      2.39      0.00
   -1   -3    5      0.50      0.00
    0   -3    5      3.50      0.00
    1   -3    5      2.66      0.00
    2   -3    5     -0.05      0.00
    3   -3    5     -0.34      0.00
    4   -3    5      0.64      0.00
    5   -3    5     -0.33      0.00
    6   -3    5     -0.06      0.00
    7   -3    5      0.53      0.00
    8   -3    5      0.68      0.00
    9   -3    5      0.53      0.00
   10   -3    5      0.31      0.00
   11   -3    5      0.90      0.00
   12   -3    5      0.03      0.00
   13   -3    5     -0.48      0.00
   14   -3    5     -0.77      0.00
  -14   -2    5     -0.25      0.00
  -13   -2    5     -0.44      0.00
  -12   -2    5      0.04      0.00
  -11   -2    5      0.02      0.00
  -10   -2    5      0.21      0.00
   -9   -2    5      0.82      0.00
   -8   -2    5      0.74      0.00
   -7   -2    5     -1.19      0.00
   -6   -2    5     -0.70      0.00
   -5   -2    5     -1.75      0.00
   -4   -2    5     -0.36      0.00
   -3   -2    5      0.85      0.00
   -2   -2    5      0.72      0.00
   -1   -2    5      1.78      0.00
    0   -2    5      7.29      0.00
    1   -2    5      1.92      0.00
    2   -2    5     -2.21      0.00
    3   -2    5     -1.26      0.00
    4   -2    5      0.92      0.00
    5   -2    5     -0.20      0.00
    6   -2    5      0.58      0.00
    7   -2    5      0.57      0.00
    8   -2    5      0.46      0.00
    9   -2    5      0.27      0.00
   10   -2    5      0.64      0.00
   11   -2    5      0.57      0.00
   12   -2    5     -0.34      0.00
   13   -2    5     -0.28      0.00
   14   -2    5     -0.24      0.00
  -14   -1    5      0.32      0.00
  -13   -1    5      0.00      0.00
  -12   -1    5     -0.29      0.00
  -11   -1    5     -0.44      0.00
  -10   -1    5     -0.66      0.00
   -9   -1    5      0.44      0.00
   -8   -1    5      0.63      0.00
   -7   -1    5     -0.34      0.00
   -6   -1    5     -1.99      0.00
   -5   -1    5     -3.10      0.00
   -4   -1    5     -0.89      0.00
   -3   -1    5      1.23      0.00
   -2   -1    5     -1.22      0.00
   -1   -1    5     -0.27      0.00
    0   -1    5      5.04      0.00
    1   -1    5      0.22      0.00
    2   -1    5     -3.03      0.00
    3   -1    5     -1.23      0.00
    4   -1    5      1.92      0.00
    5   -1    5      0.30      0.00
    6   -1    5      1.79      0.00
    7   -1    5      1.20      0.00
    8   -1    5      0.24      0.00
    9   -1    5     -0.55      0.00
   10   -1    5      0.12      0.00
   11   -1    5      0.25      0.00
   12   -1    5      0.13      0.00
   13   -1    5      0.02      0.00
   14   -1    5     -0.58      0.00
  -14    0    5      0.79      0.00
  -13    0    5      0.76      0.00
  -12    0    5     -0.11      0.00
  -11    0    5     -0.69      0.00
  -10    0    5     -1.09      0.00
   -9    0    5     -0.39      0.00
   -8    0    5     -0.12      0.00
   -7    0    5      0.13      0.00
   -6    0    5     -1.69      0.00
   -5    0    5     -2.71      0.00
   -4    0    5     -1.84      0.00
   -3    0    5      1.69      0.00
   -1    0    5     -1.52      0.00
    0    0    5     -1.23      0.00
    1    0    5     -2.12      0.00
    2    0    5     -2.60      0.00
    3    0    5      0.69      0.00
    4    0    5      2.81      0.00
    5    0    5     -0.01      0.00
    6    0    5      2.69      0.00
    7    0    5      1.61      0.00
    8    0    5     -0.14      0.00
    9    0    5     -0.72      0.00
   10    0    5     -0.35      0.00
   11    0    5     -0.69      0.00
   12    0    5      0.14      0.00
   13    0    5      0.40      0.00
   14    0    5     -0.87      0.00
  -14    1    5      0.48      0.00
  -13    1    5      0.84      0.00
  -12    1    5      0.21      0.00
  -11    1    5     -0.34      0.00
  -10    1    5     -0.60      0.00
   -9    1    5     -0.82      0.00
   -8    1    5     -1.03      0.00
   -7    1    5     -0.18      0.00
   -6    1    5     -0.86      0.00
   -5    1    5     -1.67      0.00
   -4    1    5     -2.41      0.00
   -3    1    5      1.25      0.00
   -2    1    5      1.92      0.00
   -1    1    5     -0.40      0.00
    0    1    5     -2.58      0.00
    1    1    5      0.24      0.00
    2    1    5     -1.48      0.00
    3    1    5      2.58      0.00
    4    1    5      3.10      0.00
    5    1    5     -0.55      0.00
    6    1    5      2.36      0.00
    7    1    5      1.13      0.00
    8    1    5     -0.61      0.00
    9    1    5     -0.16      0.00
   10    1    5     -0.10      0.00
   11    1    5     -1.28      0.00
   12    1    5     -0.33      0.00
   13    1    5      0.38      0.00
   14    1    5     -0.76      0.00
  -13    2    5     -0.13      0.00
  -12    2    5     -0.39      0.00
  -11    2    5     -0.19      0.00
  -10    2    5      0.41      0.00
   -9    2    5     -0.51      0.00
   -8    2    5     -1.50      0.00
   -7    2    5     -0.52      0.00
   -6    2    5      0.05      0.00
   -5    2    5     -0.71      0.00
   -4    2    5     -1.90      0.00
   -3    2    5      0.88      0.00
   -2    2    5      1.84      0.00
   -1    2    5     -1.50      0.00
    0    2    5      0.12      0.00
    1    2    5      7.33      0.00
    2    2    5      1.77      0.00
    3    2    5      3.29      0.00
    4    2    5      2.26      0.00
    5    2    5      0.04      0.00
    6    2    5      1.35      0.00
    7    2    5     -0.04      0.00
    8    2    5     -0.72      0.00
    9    2    5      0.70      0.00
   10    2    5      0.17      0.00
   11    2    5     -0.99      0.00
   12    2    5     -0.19      0.00
   13    2    5      0.42      0.00
   14    2    5     -0.27      0.00
   15    2    5      0.05      0.00
  -13    3    5     -0.80      0.00
  -12    3    5     -1.40      0.00
  -11    3    5     -0.76      0.00
  -10    3    5      0.96      0.00
   -9    3    5      0.30      0.00
   -8    3    5     -1.07      0.00
   -7    3    5     -0.65      0.00
   -6    3    5      0.53      0.00
   -5    3    5      0.33      0.00
   -4    3    5     -0.62      0.00
   -3    3    5      1.31      0.00
   -2    3    5      1.47      0.00
   -1    3    5     -3.84      0.00
    0    3    5      0.50      0.00
    1    3    5      9.55      0.00
    2    3    5      4.59      0.00
    3    3    5      3.56      0.00
    4    3    5      0.75      0.00
    5    3    5      0.87      0.00
    6    3    5      0.52      0.00
    7    3    5     -0.78      0.00
    8    3    5     -0.29      0.00
    9    3    5      1.26      0.00
   10    3    5     -0.08      0.00
   11    3    5     -0.37      0.00
   12    3    5      0.26      0.00
   13    3    5      0.50      0.00
   14    3    5      0.52      0.00
   15    3    5      0.84      0.00
  -13    4    5     -0.80      0.00
  -12    4    5     -1.74      0.00
  -11    4    5     -1.13      0.00
  -10    4    5      0.70      0.00
   -9    4    5      0.83      0.00
   -8    4    5      0.28      0.00
   -7    4    5     -0.30      0.00
   -6    4    5      0.33      0.00
   -5    4    5      1.26      0.00
   -4    4    5      0.62      0.00
   -3    4    5      1.21      0.00
   -2    4    5      0.89      0.00
   -1    4    5     -3.15      0.00
    0    4    5      0.12      0.00
    1    4    5      4.46      0.00
    2    4    5      3.02      0.00
    3    4    5      2.78      0.00
    4    4    5     -0.51      0.00
    5    4    5      0.12      0.00
    6    4    5     -0.47      0.00
    7    4    5     -0.49      0.00
    8    4    5      0.76      0.00
    9    4    5      1.17      0.00
   10    4    5     -0.67      0.00
   11    4    5      0.10      0.00
   12    4    5      0.19      0.00
   13    4    5      0.01      0.00
   14    4    5      0.87      0.00
   15    4    5      1.32      0.00
  -13    5    5     -0.90      0.00
  -12    5    5     -1.94      0.00
  -11    5    5     -0.97      0.00
  -10    5    5      0.19      0.00
   -9    5    5      0.54      0.00
   -8    5    5      1.13      0.00
   -7    5    5      0.45      0.00
   -6    5    5      0.37      0.00
   -5    5    5      1.67      0.00
   -4    5    5      1.48      0.00
   -3    5    5      0.73      0.00
   -2    5    5     -0.97      0.00
   -1    5    5     -1.45      0.00
    0    5    5      1.29      0.00
    1    5    5      0.32      0.00
    2    5    5      0.00      0.00
    3    5    5      0.43      0.00
    4    5    5     -2.06      0.00
    5    5    5     -2.13      0.00
    6    5    5     -1.59      0.00
    7    5    5      0.14      0.00
    8    5    5      2.04      0.00
    9    5    5      0.80      0.00
   10    5    5     -0.89      0.00
   11    5    5      0.27      0.00
   12    5    5     -0.30      0.00
   13    5    5     -0.54      0.00
   14    5    5      0.77      0.00
   15    5    5      1.09      0.00
  -13    6    5     -0.79      0.00
  -12    6    5     -2.13      0.00
  -11    6    5     -0.94      0.00
  -10    6    5     -0.35      0.00
   -9    6    5     -0.07      0.00
   -8    6    5      0.47      0.00
   -7    6    5      0.57      0.00
   -6    6    5      0.94      0.00
   -5    6    5      1.59      0.00
   -4    6    5      1.32      0.00
   -3    6    5      0.59      0.00
   -2    6    5     -1.73      0.00
   -1    6    5     -0.59      0.00
    0    6    5      1.69      0.00
    1    6    5      0.36      0.00
    2    6    5     -0.03      0.00
    3    6    5     -1.35      0.00
    4    6    5     -4.35      0.00
    5    6    5     -4.46      0.00
    6    6    5     -1.99      0.00
    7    6    5      0.58      0.00
    8    6    5      2.52      0.00
    9    6    5      0.13      0.00
   10    6    5     -0.41      0.00
   11    6    5      0.34      0.00
   12    6    5     -0.72      0.00
   13    6    5     -0.48      0.00
   14    6    5      1.06      0.00
   15    6    5      0.78      0.00
  -12    7    5     -0.94      0.00
  -11    7    5     -0.36      0.00
  -10    7    5     -0.75      0.00
   -9    7    5     -0.53      0.00
   -8    7    5     -0.71      0.00
   -7    7    5      0.01      0.00
   -6    7    5      1.07      0.00
   -5    7    5      1.28      0.00
   -4    7    5      0.30      0.00
   -3    7    5     -0.49      0.00
   -2    7    5     -1.08      0.00
   -1    7    5      1.20      0.00
    0    7    5      1.80      0.00
    1    7    5      1.25      0.00
    2    7    5      1.21      0.00
    3    7    5     -1.23      0.00
    4    7    5     -5.37      0.00
    5    7    5     -4.94      0.00
    6    7    5     -1.60      0.00
    7    7    5      0.78      0.00
    8    7    5      1.88      0.00
    9    7    5     -0.97      0.00
   10    7    5     -0.09      0.00
   11    7    5      0.26      0.00
   12    7    5     -0.71      0.00
   13    7    5     -0.18      0.00
   14    7    5      1.43      0.00
   15    7    5      0.74      0.00
  -12    8    5      1.34      0.00
  -11    8    5      1.73      0.00
  -10    8    5      0.05      0.00
   -9    8    5     -0.62      0.00
   -8    8    5     -1.20      0.00
   -7    8    5     -0.14      0.00
   -6    8    5      0.34      0.00
   -5    8    5      0.48      0.00
   -4    8    5     -0.27      0.00
   -3    8    5     -1.74      0.00
   -2    8    5     -1.43      0.00
   -1    8    5      2.30      0.00
    0    8    5      2.68      0.00
    1    8    5      1.70      0.00
    2    8    5      1.13      0.00
    3    8    5     -0.71      0.00
    4    8    5     -3.45      0.00
    5    8    5     -2.14      0.00
    6    8    5     -0.54      0.00
    7    8    5      0.59      0.00
    8    8    5      0.76      0.00
    9    8    5     -1.43      0.00
   10    8    5     -0.27      0.00
   11    8    5     -0.38      0.00
   12    8    5     -0.51      0.00
   13    8    5      0.16      0.00
   14    8    5      1.21      0.00
   15    8    5      0.35      0.00
  -12    9    5      2.40      0.00
  -11    9    5      3.34      0.00
  -10    9    5      1.70      0.00
   -9    9    5      0.01      0.00
   -8    9    5     -0.82      0.00
   -7    9    5      0.32      0.00
   -6    9    5     -0.39      0.00
   -5    9    5     -1.11      0.00
   -4    9    5     -0.71      0.00
   -3    9    5     -0.99      0.00
   -2    9    5     -1.29      0.00
   -1    9    5      1.35      0.00
    0    9    5      2.11      0.00
    1    9    5      1.59      0.00
    2    9    5      0.60      0.00
    3    9    5     -0.77      0.00
    4    9    5     -0.43      0.00
    5    9    5      2.01      0.00
    6    9    5      1.28      0.00
    7    9    5      0.36      0.00
    8    9    5     -0.31      0.00
    9    9    5     -0.64      0.00
   10    9    5      0.03      0.00
   11    9    5     -0.96      0.00
   12    9    5     -0.64      0.00
   13    9    5      0.41      0.00
   14    9    5      0.81      0.00
   15    9    5     -0.27      0.00
  -11   10    5      2.08      0.00
  -10   10    5      1.58      0.00
   -9   10    5      0.55      0.00
   -8   10    5     -0.18      0.00
   -7   10    5      0.50      0.00
   -6   10    5     -0.28      0.00
   -5   10    5     -2.22      0.00
   -4   10    5     -1.89      0.00
   -3   10    5      0.15      0.00
   -2   10    5      0.59      0.00
   -1   10    5      1.18      0.00
    0   10    5      0.55      0.00
    1   10    5      0.58      0.00
    2   10    5      0.20      0.00
    3   10    5     -0.61      0.00
    4   10    5      1.37      0.00
    5   10    5      3.62      0.00
    6   10    5      2.48      0.00
    7   10    5      0.58      0.00
    8   10    5     -0.80      0.00
    9   10    5      0.03      0.00
   10   10    5      0.64      0.00
   11   10    5     -0.31      0.00
   12   10    5     -0.44      0.00
   13   10    5      0.16      0.00
   14   10    5      0.28      0.00
  -11   11    5     -0.52      0.00
  -10   11    5     -0.72      0.00
   -9   11    5     -0.16      0.00
   -8   11    5     -0.31      0.00
   -7   11    5     -0.26      0.00
   -6   11    5      0.09      0.00
   -5   11    5     -1.57      0.00
   -4   11    5     -1.97      0.00
   -3   11    5      0.06      0.00
   -2   11    5      1.32      0.00
   -1   11    5      1.89      0.00
    0   11    5      0.49      0.00
    1   11    5     -0.16      0.00
    2   11    5     -0.72      0.00
    3   11    5     -0.24      0.00
    4   11    5      1.84      0.00
    5   11    5      2.32      0.00
    6   11    5      1.72      0.00
    7   11    5      0.77      0.00
    8   11    5     -0.39      0.00
    9   11    5     -0.33      0.00
   10   11    5      0.21      0.00
   11   11    5      0.88      0.00
   12   11    5      0.92      0.00
   13   11    5     -0.08      0.00
   14   11    5     -0.64      0.00
  -10   12    5     -2.10      0.00
   -9   12    5     -0.87      0.00
   -8   12    5     -0.85      0.00
   -7   12    5     -1.14      0.00
   -6   12    5     -0.21      0.00
   -5   12    5     -0.48      0.00
   -4   12    5     -0.17      0.00
   -3   12    5      0.49      0.00
   -2   12    5      0.44      0.00
   -1   12    5      0.90      0.00
    0   12    5      0.56      0.00
    1   12    5     -0.21      0.00
    2   12    5     -1.74      0.00
    3   12    5     -0.46      0.00
    4   12    5      1.36      0.00
    5   12    5      0.64      0.00
    6   12    5     -0.02      0.00
    7   12    5      0.53      0.00
    8   12    5      0.28      0.00
    9   12    5     -0.73      0.00
   10   12    5     -0.81      0.00
   11   12    5      1.01      0.00
   12   12    5      2.13      0.00
   13   12    5      0.27      0.00
   14   12    5     -1.03      0.00
  -10   13    5     -1.29      0.00
   -9   13    5     -0.17      0.00
   -8   13    5     -0.34      0.00
   -7   13    5     -0.53      0.00
   -6   13    5     -0.36      0.00
   -5   13    5     -0.32      0.00
   -4   13    5      0.75      0.00
   -3   13    5      1.18      0.00
   -2   13    5     -0.01      0.00
   -1   13    5     -0.96      0.00
    0   13    5     -0.95      0.00
    1   13    5     -0.63      0.00
    2   13    5     -1.56      0.00
    3   13    5     -0.59      0.00
    4   13    5      0.41      0.00
    5   13    5     -0.52      0.00
    6   13    5     -1.56      0.00
    7   13    5      0.12      0.00
    8   13    5      0.48      0.00
    9   13    5     -0.18      0.00
   10   13    5     -0.88      0.00
   11   13    5      0.13      0.00
   12   13    5      1.29      0.00
   13   13    5      0.33      0.00
   14   13    5     -0.42      0.00
   -9   14    5      0.55      0.00
   -8   14    5      0.58      0.00
   -7   14    5      0.90      0.00
   -6   14    5      0.38      0.00
   -5   14    5     -0.14      0.00
   -4   14    5     -0.06      0.00
   -3   14    5      0.20      0.00
   -2   14    5     -0.66      0.00
   -1   14    5     -2.10      0.00
    0   14    5     -2.82      0.00
    1   14    5     -1.43      0.00
    2   14    5     -0.15      0.00
    3   14    5      0.47      0.00
    4   14    5      0.33      0.00
    5   14    5     -1.10      0.00
    6   14    5     -2.56      0.00
    7   14    5     -0.50      0.00
    8   14    5      0.21      0.00
    9   14    5      1.05      0.00
   10   14    5     -0.12      0.00
   11   14    5     -0.72      0.00
   12   14    5     -0.97      0.00
   13   14    5     -0.46      0.00
   -8   15    5      0.30      0.00
   -7   15    5      0.56      0.00
   -6   15    5      0.29      0.00
   -5   15    5      0.08      0.00
   -4   15    5     -0.67      0.00
   -3   15    5     -1.09      0.00
   -2   15    5     -1.84      0.00
   -1   15    5     -2.56      0.00
    0   15    5     -3.55      0.00
    1   15    5     -1.83      0.00
    2   15    5      0.91      0.00
    3   15    5      1.55      0.00
    4   15    5      0.92      0.00
    5   15    5     -0.79      0.00
    6   15    5     -2.15      0.00
    7   15    5     -0.95      0.00
    8   15    5     -0.13      0.00
    9   15    5      1.74      0.00
   10   15    5      0.06      0.00
   11   15    5     -1.13      0.00
   12   15    5     -2.35      0.00
   13   15    5     -0.91      0.00
   -8   16    5     -0.36      0.00
   -7   16    5     -1.18      0.00
   -6   16    5     -1.26      0.00
   -5   16    5     -0.90      0.00
   -4   16    5     -0.83      0.00
   -3   16    5     -1.08      0.00
   -2   16    5     -1.95      0.00
   -1   16    5     -1.92      0.00
    0   16    5     -2.50      0.00
    1   16    5     -1.37      0.00
    2   16    5      0.71      0.00
    3   16    5      1.12      0.00
    4   16    5      0.50      0.00
    5   16    5     -0.46      0.00
    6   16    5     -0.57      0.00
    7   16    5     -0.40      0.00
    8   16    5      0.09      0.00
    9   16    5      0.99      0.00
   10   16    5     -0.92      0.00
   11   16    5     -1.11      0.00
   12   16    5     -1.74      0.00
   13   16    5     -0.22      0.00
   -7   17    5     -1.64      0.00
   -6   17    5     -1.69      0.00
   -5   17    5     -1.61      0.00
   -4   17    5     -0.81      0.00
   -3   17    5     -0.57      0.00
   -2   17    5     -1.19      0.00
   -1   17    5     -0.74      0.00
    0   17    5     -0.52      0.00
    1   17    5     -0.08      0.00
    2   17    5      0.40      0.00
    3   17    5      0.10      0.00
    4   17    5     -0.55      0.00
    5   17    5     -0.65      0.00
    6   17    5      0.32      0.00
    7   17    5      0.50      0.00
    8   17    5      0.88      0.00
    9   17    5     -0.32      0.00
   10   17    5     -2.03      0.00
   11   17    5     -0.79      0.00
   12   17    5      0.11      0.00
   -6   18    5     -0.14      0.00
   -5   18    5     -0.19      0.00
   -4   18    5      0.30      0.00
   -3   18    5      0.06      0.00
   -2   18    5     -0.62      0.00
   -1   18    5     -0.51      0.00
    0   18    5      0.06      0.00
    1   18    5      0.76      0.00
    2   18    5      0.92      0.00
    3   18    5     -0.02      0.00
    4   18    5     -0.57      0.00
    5   18    5     -0.42      0.00
    6   18    5      0.32      0.00
    7   18    5      0.64      0.00
    8   18    5      1.04      0.00
    9   18    5     -0.62      0.00
   10   18    5     -1.50      0.00
   11   18    5     -0.27      0.00
   12   18    5      1.59      0.00
   -5   19    5      1.53      0.00
   -4   19    5      1.67      0.00
   -3   19    5      0.74      0.00
   -2   19    5     -0.22      0.00
   -1   19    5     -0.81      0.00
    0   19    5     -0.95      0.00
    1   19    5      0.29      0.00
    2   19    5      1.39      0.00
    3   19    5      0.53      0.00
    4   19    5      0.13      0.00
    5   19    5      0.14      0.00
    6   19    5      0.75      0.00
    7   19    5      0.62      0.00
    8   19    5      0.14      0.00
    9   19    5      0.00      0.00
   10   19    5      0.66      0.00
   11   19    5      0.52      0.00
   -4   20    5      1.48      0.00
   -3   20    5      0.62      0.00
   -2   20    5     -0.23      0.00
   -1   20    5     -0.77      0.00
    0   20    5     -1.53      0.00
    1   20    5     -0.31      0.00
    2   20    5      0.94      0.00
    3   20    5      0.77      0.00
    4   20    5      0.62      0.00
    5   20    5      0.34      0.00
    6   20    5      1.52      0.00
    7   20    5      1.09      0.00
    8   20    5     -0.48      0.00
    9   20    5      0.40      0.00
   10   20    5      2.05      0.00
   -3   21    5     -0.08      0.00
   -2   21    5     -0.43      0.00
   -1   21    5     -0.65      0.00
    0   21    5     -1.20      0.00
    1   21    5     -0.22      0.00
    2   21    5     -0.24      0.00
    3   21    5      0.17      0.00
    4   21    5      0.72      0.00
    5   21    5      1.16      0.00
    6   21    5      2.29      0.00
    7   21    5      1.27      0.00
    8   21    5     -0.01      0.00
    9   21    5      0.48      0.00
   -1   22    5     -0.20      0.00
    0   22    5     -0.56      0.00
    1   22    5     -0.16      0.00
    2   22    5     -1.47      0.00
    3   22    5     -0.99      0.00
    4   22    5      0.23      0.00
    5   22    5      2.78      0.00
    6   22    5      3.24      0.00
    7   22    5      0.95      0.00
    8   22    5      0.55      0.00
    1   23    5     -0.30      0.00
    2   23    5     -1.92      0.00
    3   23    5     -1.51      0.00
    4   23    5     -0.38      0.00
    5   23    5      3.38      0.00
    6   23    5      3.38      0.00
   -5  -22    6     -1.99      0.00
   -4  -22    6     -1.74      0.00
   -3  -22    6      1.22      0.00
   -2  -22    6      1.15      0.00
   -1  -22    6      0.36      0.00
    0  -22    6      0.29      0.00
   -7  -21    6      0.86      0.00
   -6  -21    6     -1.43      0.00
   -5  -21    6     -2.18      0.00
   -4  -21    6     -1.53      0.00
   -3  -21    6      1.24      0.00
   -2  -21    6      1.11      0.00
   -1  -21    6      0.86      0.00
    0  -21    6      0.22      0.00
    1  -21    6     -0.94      0.00
    2  -21    6     -0.23      0.00
   -8  -20    6      2.29      0.00
   -7  -20    6      0.29      0.00
   -6  -20    6     -1.08      0.00
   -5  -20    6     -1.79      0.00
   -4  -20    6     -1.24      0.00
   -3  -20    6      0.88      0.00
   -2  -20    6      0.61      0.00
   -1  -20    6      0.91      0.00
    0  -20    6      0.29      0.00
    1  -20    6     -0.72      0.00
    2  -20    6     -0.24      0.00
    3  -20    6      0.47      0.00
    4  -20    6      1.04      0.00
   -9  -19    6     -1.07      0.00
   -8  -19    6      0.46      0.00
   -7  -19    6     -0.09      0.00
   -6  -19    6      0.50      0.00
   -5  -19    6     -0.37      0.00
   -4  -19    6     -0.87      0.00
   -3  -19    6      0.22      0.00
   -2  -19    6      0.07      0.00
   -1  -19    6      0.32      0.00
    0  -19    6      0.00      0.00
    1  -19    6      0.57      0.00
    2  -19    6      0.47      0.00
    3  -19    6      0.18      0.00
    4  -19    6      0.16      0.00
    5  -19    6     -2.58      0.00
  -10  -18    6     -1.59      0.00
   -9  -18    6     -3.07      0.00
   -8  -18    6     -1.72      0.00
   -7  -18    6     -0.78      0.00
   -6  -18    6      1.50      0.00
   -5  -18    6      0.94      0.00
   -4  -18    6     -0.40      0.00
   -3  -18    6     -0.27      0.00
   -2  -18    6     -0.20      0.00
   -1  -18    6     -0.14      0.00
    0  -18    6     -0.14      0.00
    1  -18    6      1.76      0.00
    2  -18    6      1.07      0.00
    3  -18    6     -0.02      0.00
    4  -18    6     -0.41      0.00
    5  -18    6     -2.24      0.00
    6  -18    6     -1.53      0.00
  -11  -17    6      0.47      0.00
  -10  -17    6     -1.76      0.00
   -9  -17    6     -2.92      0.00
   -8  -17    6     -2.05      0.00
   -7  -17    6     -1.02      0.00
   -6  -17    6      1.24      0.00
   -5  -17    6      0.72      0.00
   -4  -17    6     -0.38      0.00
   -3  -17    6     -0.35      0.00
   -2  -17    6     -0.52      0.00
   -1  -17    6     -0.57      0.00
    0  -17    6      0.31      0.00
    1  -17    6      2.69      0.00
    2  -17    6      1.19      0.00
    3  -17    6     -0.70      0.00
    4  -17    6     -0.80      0.00
    5  -17    6     -0.42      0.00
    6  -17    6     -0.33      0.00
    7  -17    6     -0.07      0.00
  -11  -16    6      0.04      0.00
  -10  -16    6     -1.53      0.00
   -9  -16    6     -1.43      0.00
   -8  -16    6     -0.81      0.00
   -7  -16    6     -0.36      0.00
   -6  -16    6      1.00      0.00
   -5  -16    6     -0.13      0.00
   -4  -16    6     -0.61      0.00
   -3  -16    6     -0.05      0.00
   -2  -16    6     -0.76      0.00
   -1  -16    6     -1.12      0.00
    0  -16    6      0.30      0.00
    1  -16    6      2.58      0.00
    2  -16    6      1.50      0.00
    3  -16    6     -0.75      0.00
    4  -16    6     -1.26      0.00
    5  -16    6      0.43      0.00
    6  -16    6      0.72      0.00
    7  -16    6      0.74      0.00
    8  -16    6      0.31      0.00
  -12  -15    6     -0.26      0.00
  -11  -15    6     -0.44      0.00
  -10  -15    6     -1.24      0.00
   -9  -15    6     -0.49      0.00
   -8  -15    6     -0.13      0.00
   -7  -15    6      0.09      0.00
   -6  -15    6      1.04      0.00
   -5  -15    6     -0.42      0.00
   -4  -15    6     -0.34      0.00
   -3  -15    6      0.16      0.00
   -2  -15    6     -0.80      0.00
   -1  -15    6     -0.86      0.00
    0  -15    6     -0.08      0.00
    1  -15    6      0.63      0.00
    2  -15    6      1.03      0.00
    3  -15    6      0.52      0.00
    4  -15    6     -0.49      0.00
    5  -15    6      0.00      0.00
    6  -15    6      0.63      0.00
    7  -15    6      1.31      0.00
    8  -15    6      0.14      0.00
  -12  -14    6     -0.08      0.00
  -11  -14    6     -0.68      0.00
  -10  -14    6     -0.85      0.00
   -9  -14    6     -0.40      0.00
   -8  -14    6     -0.49      0.00
   -7  -14    6     -0.30      0.00
   -6  -14    6      0.69      0.00
   -5  -14    6     -0.38      0.00
   -4  -14    6      0.26      0.00
   -3  -14    6     -0.05      0.00
   -2  -14    6     -1.03      0.00
   -1  -14    6     -0.15      0.00
    0  -14    6      0.08      0.00
    1  -14    6     -1.34      0.00
    2  -14    6     -0.61      0.00
    3  -14    6      1.24      0.00
    4  -14    6      1.28      0.00
    5  -14    6      0.36      0.00
    6  -14    6      0.29      0.00
    7  -14    6      0.85      0.00
    8  -14    6      0.20      0.00
    9  -14    6     -1.17      0.00
  -13  -13    6      0.39      0.00
  -12  -13    6      0.28      0.00
  -11  -13    6     -0.63      0.00
  -10  -13    6     -0.66      0.00
   -9  -13    6     -0.49      0.00
   -8  -13    6     -0.84      0.00
   -7  -13    6     -0.90      0.00
   -6  -13    6     -0.03      0.00
   -5  -13    6     -0.49      0.00
   -4  -13    6      0.63      0.00
   -3  -13    6     -0.10      0.00
   -2  -13    6     -0.80      0.00
   -1  -13    6      0.02      0.00
    0  -13    6      0.04      0.00
    1  -13    6     -1.65      0.00
    2  -13    6     -1.51      0.00
    3  -13    6      0.52      0.00
    4  -13    6      1.83      0.00
    5  -13    6      1.60      0.00
    6  -13    6      0.85      0.00
    7  -13    6     -0.11      0.00
    8  -13    6     -0.07      0.00
    9  -13    6     -0.96      0.00
   10  -13    6     -0.81      0.00
  -13  -12    6      0.21      0.00
  -12  -12    6      0.39      0.00
  -11  -12    6     -0.05      0.00
  -10  -12    6     -0.64      0.00
   -9  -12    6     -0.40      0.00
   -8  -12    6     -0.51      0.00
   -7  -12    6     -0.84      0.00
   -6  -12    6     -0.56      0.00
   -5  -12    6     -0.74      0.00
   -4  -12    6      0.54      0.00
   -3  -12    6      0.48      0.00
   -2  -12    6      0.50      0.00
   -1  -12    6      0.09      0.00
    0  -12    6     -0.30      0.00
    1  -12    6     -0.81      0.00
    2  -12    6     -0.95      0.00
    3  -12    6     -0.34      0.00
    4  -12    6      0.98      0.00
    5  -12    6      2.06      0.00
    6  -12    6      1.40      0.00
    7  -12    6     -0.45      0.00
    8  -12    6     -0.33      0.00
    9  -12    6     -0.22      0.00
   10  -12    6      0.07      0.00
  -13  -11    6     -0.44      0.00
  -12  -11    6      0.24      0.00
  -11  -11    6      0.86      0.00
  -10  -11    6     -0.28      0.00
   -9  -11    6     -0.13      0.00
   -8  -11    6      0.04      0.00
   -7  -11    6      0.12      0.00
   -6  -11    6     -0.14      0.00
   -5  -11    6     -0.53      0.00
   -4  -11    6      0.49      0.00
   -3  -11    6      1.49      0.00
   -2  -11    6      1.63      0.00
   -1  -11    6      0.06      0.00
    0  -11    6     -0.11      0.00
    1  -11    6      0.45      0.00
    2  -11    6     -0.03      0.00
    3  -11    6     -0.74      0.00
    4  -11    6      0.33      0.00
    5  -11    6      1.72      0.00
    6  -11    6      0.84      0.00
    7  -11    6     -0.47      0.00
    8  -11    6      0.19      0.00
    9  -11    6      0.99      0.00
   10  -11    6      0.78      0.00
   11  -11    6     -0.07      0.00
  -13  -10    6     -0.44      0.00
  -12  -10    6      0.75      0.00
  -11  -10    6      1.38      0.00
  -10  -10    6      0.25      0.00
   -9  -10    6      0.14      0.00
   -8  -10    6      0.06      0.00
   -7  -10    6      0.69      0.00
   -6  -10    6      0.84      0.00
   -5  -10    6      0.48      0.00
   -4  -10    6      1.00      0.00
   -3  -10    6      2.72      0.00
   -2  -10    6      1.99      0.00
   -1  -10    6     -0.22      0.00
    0  -10    6      0.07      0.00
    1  -10    6      0.91      0.00
    2  -10    6      0.28      0.00
    3  -10    6     -0.81      0.00
    4  -10    6      0.28      0.00
    5  -10    6      1.49      0.00
    6  -10    6      0.17      0.00
    7  -10    6     -0.83      0.00
    8  -10    6      0.61      0.00
    9  -10    6      1.90      0.00
   10  -10    6      0.54      0.00
   11  -10    6     -0.52      0.00
  -14   -9    6      0.38      0.00
  -13   -9    6      0.06      0.00
  -12   -9    6      2.02      0.00
  -11   -9    6      1.39      0.00
  -10   -9    6      0.29      0.00
   -9   -9    6      0.21      0.00
   -8   -9    6     -0.12      0.00
   -7   -9    6     -0.14      0.00
   -6   -9    6      0.74      0.00
   -5   -9    6      1.07      0.00
   -4   -9    6      1.21      0.00
   -3   -9    6      2.95      0.00
   -2   -9    6      1.98      0.00
   -1   -9    6      0.55      0.00
    0   -9    6      0.21      0.00
    1   -9    6     -0.34      0.00
    2   -9    6     -0.68      0.00
    3   -9    6     -0.68      0.00
    4   -9    6      0.34      0.00
    5   -9    6      1.05      0.00
    6   -9    6      0.42      0.00
    7   -9    6     -0.68      0.00
    8   -9    6      0.23      0.00
    9   -9    6      0.84      0.00
   10   -9    6     -0.46      0.00
   11   -9    6     -0.58      0.00
   12   -9    6     -1.52      0.00
  -14   -8    6      0.04      0.00
  -13   -8    6      0.29      0.00
  -12   -8    6      2.43      0.00
  -11   -8    6      1.07      0.00
  -10   -8    6     -0.07      0.00
   -9   -8    6      0.05      0.00
   -8   -8    6      0.08      0.00
   -7   -8    6     -1.11      0.00
   -6   -8    6     -0.15      0.00
   -5   -8    6      0.38      0.00
   -4   -8    6      0.30      0.00
   -3   -8    6      1.11      0.00
   -2   -8    6      0.85      0.00
   -1   -8    6      1.51      0.00
    0   -8    6      0.53      0.00
    1   -8    6     -1.48      0.00
    2   -8    6     -1.98      0.00
    3   -8    6     -0.76      0.00
    4   -8    6      0.23      0.00
    5   -8    6      0.14      0.00
    6   -8    6      0.62      0.00
    7   -8    6      0.09      0.00
    8   -8    6      0.22      0.00
    9   -8    6     -1.34      0.00
   10   -8    6     -1.85      0.00
   11   -8    6     -0.11      0.00
   12   -8    6     -1.18      0.00
  -14   -7    6      0.36      0.00
  -13   -7    6      0.69      0.00
  -12   -7    6      1.27      0.00
  -11   -7    6      0.40      0.00
  -10   -7    6     -0.18      0.00
   -9   -7    6      0.19      0.00
   -8   -7    6      0.08      0.00
   -7   -7    6     -0.96      0.00
   -6   -7    6      0.09      0.00
   -5   -7    6     -0.12      0.00
   -4   -7    6     -0.50      0.00
   -3   -7    6     -1.04      0.00
   -2   -7    6     -0.91      0.00
   -1   -7    6      0.29      0.00
    0   -7    6     -0.89      0.00
    1   -7    6     -1.39      0.00
    2   -7    6     -1.47      0.00
    3   -7    6     -0.71      0.00
    4   -7    6      0.07      0.00
    5   -7    6     -0.24      0.00
    6   -7    6      0.13      0.00
    7   -7    6     -0.17      0.00
    8   -7    6      0.62      0.00
    9   -7    6     -1.75      0.00
   10   -7    6     -2.11      0.00
   11   -7    6     -0.22      0.00
   12   -7    6     -0.33      0.00
   13   -7    6      0.01      0.00
  -14   -6    6      0.39      0.00
  -13   -6    6      1.26      0.00
  -12   -6    6      0.08      0.00
  -11   -6    6     -0.19      0.00
  -10   -6    6      0.11      0.00
   -9   -6    6      1.13      0.00
   -8   -6    6     -0.28      0.00
   -7   -6    6     -0.31      0.00
   -6   -6    6      1.11      0.00
   -5   -6    6      0.53      0.00
   -4   -6    6     -0.22      0.00
   -3   -6    6     -1.58      0.00
   -2   -6    6     -1.30      0.00
   -1   -6    6     -1.66      0.00
    0   -6    6     -3.82      0.00
    1   -6    6     -1.15      0.00
    2   -6    6      0.39      0.00
    3   -6    6     -0.02      0.00
    4   -6    6      0.47      0.00
    5   -6    6      0.68      0.00
    6   -6    6     -0.08      0.00
    7   -6    6     -1.38      0.00
    8   -6    6      0.04      0.00
    9   -6    6     -0.65      0.00
   10   -6    6     -0.44      0.00
   11   -6    6     -0.46      0.00
   12   -6    6     -0.18      0.00
   13   -6    6      0.43      0.00
  -14   -5    6     -0.56      0.00
  -13   -5    6      0.78      0.00
  -12   -5    6     -0.29      0.00
  -11   -5    6     -0.11      0.00
  -10   -5    6      0.39      0.00
   -9   -5    6      2.07      0.00
   -8   -5    6     -0.18      0.00
   -7   -5    6      0.48      0.00
   -6   -5    6      1.44      0.00
   -5   -5    6      1.43      0.00
   -4   -5    6      0.22      0.00
   -3   -5    6     -1.50      0.00
   -2   -5    6     -0.88      0.00
   -1   -5    6     -2.03      0.00
    0   -5    6     -4.83      0.00
    1   -5    6     -0.27      0.00
    2   -5    6      1.83      0.00
    3   -5    6      0.51      0.00
    4   -5    6      1.39      0.00
    5   -5    6      2.10      0.00
    6   -5    6      0.11      0.00
    7   -5    6     -1.64      0.00
    8   -5    6     -0.62      0.00
    9   -5    6     -0.25      0.00
   10   -5    6      0.83      0.00
   11   -5    6      0.13      0.00
   12   -5    6      0.06      0.00
   13   -5    6     -0.49      0.00
  -14   -4    6     -1.04      0.00
  -13   -4    6     -0.48      0.00
  -12   -4    6     -0.52      0.00
  -11   -4    6      0.21      0.00
  -10   -4    6      0.47      0.00
   -9   -4    6      1.80      0.00
   -8   -4    6      0.18      0.00
   -7   -4    6      1.07      0.00
   -6   -4    6      1.09      0.00
   -5   -4    6      2.07      0.00
   -4   -4    6      0.38      0.00
   -3   -4    6     -1.56      0.00
   -2   -4    6     -0.63      0.00
   -1   -4    6     -1.22      0.00
    0   -4    6     -3.53      0.00
    1   -4    6      1.50      0.00
    2   -4    6      2.54      0.00
    3   -4    6      0.56      0.00
    4   -4    6      1.72      0.00
    5   -4    6      2.37      0.00
    6   -4    6     -0.33      0.00
    7   -4    6     -0.96      0.00
    8   -4    6      0.03      0.00
    9   -4    6     -0.18      0.00
   10   -4    6      0.30      0.00
   11   -4    6      0.57      0.00
   12   -4    6      0.91      0.00
   13   -4    6     -1.19      0.00
  -14   -3    6     -0.28      0.00
  -13   -3    6     -0.93      0.00
  -12   -3    6     -0.68      0.00
  -11   -3    6      0.11      0.00
  -10   -3    6      0.40      0.00
   -9   -3    6      0.71      0.00
   -8   -3    6      0.24      0.00
   -7   -3    6      0.52      0.00
   -6   -3    6      0.18      0.00
   -5   -3    6      2.02      0.00
   -4   -3    6      0.53      0.00
   -3   -3    6     -1.24      0.00
   -2   -3    6      0.33      0.00
   -1   -3    6      0.53      0.00
    0   -3    6     -1.31      0.00
    1   -3    6      2.23      0.00
    2   -3    6      2.00      0.00
    3   -3    6      0.80      0.00
    4   -3    6      1.19      0.00
    5   -3    6      0.87      0.00
    6   -3    6     -1.27      0.00
    7   -3    6     -0.44      0.00
    8   -3    6      0.65      0.00
    9   -3    6      0.28      0.00
   10   -3    6     -0.15      0.00
   11   -3    6      0.38      0.00
   12   -3    6      0.86      0.00
   13   -3    6     -1.09      0.00
   14   -3    6     -1.85      0.00
  -14   -2    6      0.63      0.00
  -13   -2    6     -0.52      0.00
  -12   -2    6     -0.42      0.00
  -11   -2    6     -0.18      0.00
  -10   -2    6      0.18      0.00
   -9   -2    6     -0.07      0.00
   -8   -2    6      0.39      0.00
   -7   -2    6     -0.46      0.00
   -6   -2    6     -1.09      0.00
   -5   -2    6      0.41      0.00
   -4   -2    6      0.03      0.00
   -3   -2    6     -1.07      0.00
   -2   -2    6      1.07      0.00
   -1   -2    6      1.48      0.00
    0   -2    6      1.22      0.00
    1   -2    6      2.05      0.00
    2   -2    6      0.24      0.00
    3   -2    6      0.80      0.00
    4   -2    6      0.67      0.00
    5   -2    6     -0.90      0.00
    6   -2    6     -1.50      0.00
    7   -2    6      0.35      0.00
    8   -2    6      0.24      0.00
    9   -2    6     -0.03      0.00
   10   -2    6      0.16      0.00
   11   -2    6      0.46      0.00
   12   -2    6     -0.20      0.00
   13   -2    6     -1.21      0.00
   14   -2    6     -0.79      0.00
  -14   -1    6      1.24      0.00
  -13   -1    6      0.01      0.00
  -12   -1    6     -0.10      0.00
  -11   -1    6     -0.34      0.00
  -10   -1    6     -0.15      0.00
   -9   -1    6     -0.51      0.00
   -8   -1    6      0.43      0.00
   -7   -1    6     -0.46      0.00
   -6   -1    6     -1.38      0.00
   -5   -1    6     -1.79      0.00
   -4   -1    6     -1.48      0.00
   -3   -1    6     -1.45      0.00
   -2   -1    6      0.51      0.00
   -1   -1    6     -1.01      0.00
    0   -1    6      0.99      0.00
    1   -1    6      1.70      0.00
    2   -1    6     -0.21      0.00
    3   -1    6      0.05      0.00
    4   -1    6      0.38      0.00
    5   -1    6     -1.29      0.00
    6   -1    6     -0.57      0.00
    7   -1    6      1.59      0.00
    8   -1    6     -0.06      0.00
    9   -1    6     -0.96      0.00
   10   -1    6     -0.20      0.00
   11   -1    6      0.29      0.00
   12   -1    6     -0.83      0.00
   13   -1    6     -1.06      0.00
   14   -1    6     -0.26      0.00
  -14    0    6      1.69      0.00
  -13    0    6      0.81      0.00
  -12    0    6      0.19      0.00
  -11    0    6     -0.45      0.00
  -10    0    6     -0.46      0.00
   -9    0    6     -0.81      0.00
   -8    0    6     -0.32      0.00
   -7    0    6     -0.24      0.00
   -6    0    6     -0.65      0.00
   -5    0    6     -2.52      0.00
   -4    0    6     -3.04      0.00
   -3    0    6     -1.96      0.00
   -2    0    6      0.75      0.00
   -1    0    6     -3.18      0.00
    0    0    6     -2.47      0.00
    1    0    6     -0.26      0.00
    2    0    6      1.19      0.00
    3    0    6     -0.75      0.00
    4    0    6      0.17      0.00
    5    0    6     -0.74      0.00
    6    0    6      0.61      0.00
    7    0    6      1.98      0.00
    8    0    6     -0.07      0.00
    9    0    6     -1.06      0.00
   10    0    6     -0.79      0.00
   11    0    6     -0.84      0.00
   12    0    6     -1.04      0.00
   13    0    6      0.00      0.00
   14    0    6      0.18      0.00
  -13    1    6      1.23      0.00
  -12    1    6      0.52      0.00
  -11    1    6     -0.36      0.00
  -10    1    6     -0.55      0.00
   -9    1    6     -0.70      0.00
   -8    1    6     -1.13      0.00
   -7    1    6     -0.71      0.00
   -6    1    6     -0.37      0.00
   -5    1    6     -1.69      0.00
   -4    1    6     -3.38      0.00
   -3    1    6     -2.50      0.00
   -2    1    6      1.88      0.00
   -1    1    6     -0.37      0.00
    0    1    6     -3.11      0.00
    1    1    6     -1.54      0.00
    2    1    6      2.30      0.00
    3    1    6     -1.34      0.00
    4    1    6      0.70      0.00
    5    1    6     -0.15      0.00
    6    1    6      0.91      0.00
    7    1    6      0.78      0.00
    8    1    6     -0.63      0.00
    9    1    6     -0.47      0.00
   10    1    6     -0.30      0.00
   11    1    6     -1.51      0.00
   12    1    6     -1.14      0.00
   13    1    6      1.02      0.00
   14    1    6      0.80      0.00
  -13    2    6      0.21      0.00
  -12    2    6      0.09      0.00
  -11    2    6     -0.22      0.00
  -10    2    6     -0.26      0.00
   -9    2    6     -0.12      0.00
   -8    2    6     -1.05      0.00
   -7    2    6     -1.01      0.00
   -6    2    6     -0.57      0.00
   -5    2    6     -0.47      0.00
   -4    2    6     -1.83      0.00
   -3    2    6     -2.04      0.00
   -2    2    6      1.78      0.00
   -1    2    6      3.09      0.00
    0    2    6     -0.08      0.00
    1    2    6      1.37      0.00
    2    2    6      3.20      0.00
    3    2    6     -1.57      0.00
    4    2    6      2.03      0.00
    5    2    6      0.92      0.00
    6    2    6      0.66      0.00
    7    2    6     -1.02      0.00
    8    2    6     -1.18      0.00
    9    2    6      0.06      0.00
   10    2    6      0.64      0.00
   11    2    6     -0.95      0.00
   12    2    6     -0.62      0.00
   13    2    6      1.38      0.00
   14    2    6      1.09      0.00
   15    2    6     -0.09      0.00
  -13    3    6     -1.10      0.00
  -12    3    6     -0.99      0.00
  -11    3    6     -0.58      0.00
  -10    3    6      0.11      0.00
   -9    3    6      0.70      0.00
   -8    3    6     -0.24      0.00
   -7    3    6     -0.65      0.00
   -6    3    6     -0.44      0.00
   -5    3    6      0.51      0.00
   -4    3    6      0.63      0.00
   -3    3    6      0.10      0.00
   -2    3    6      1.65      0.00
   -1    3    6      2.71      0.00
    0    3    6      0.27      0.00
    1    3    6      4.12      0.00
    2    3    6      4.08      0.00
    3    3    6     -0.22      0.00
    4    3    6      3.14      0.00
    5    3    6      2.25      0.00
    6    3    6      0.86      0.00
    7    3    6     -1.74      0.00
    8    3    6     -0.80      0.00
    9    3    6      0.57      0.00
   10    3    6      0.85      0.00
   11    3    6     -0.41      0.00
   12    3    6     -0.03      0.00
   13    3    6      1.08      0.00
   14    3    6      0.97      0.00
   15    3    6      1.06      0.00
  -13    4    6     -1.01      0.00
  -12    4    6     -1.10      0.00
  -11    4    6     -1.12      0.00
  -10    4    6      0.04      0.00
   -9    4    6      1.20      0.00
   -8    4    6      0.83      0.00
   -7    4    6      0.12      0.00
   -6    4    6     -0.17      0.00
   -5    4    6      1.18      0.00
   -4    4    6      2.24      0.00
   -3    4    6      1.52      0.00
   -2    4    6      2.20      0.00
   -1    4    6      1.34      0.00
    0    4    6     -1.93      0.00
    1    4    6      1.84      0.00
    2    4    6      2.68      0.00
    3    4    6      2.33      0.00
    4    4    6      3.48      0.00
    5    4    6      2.28      0.00
    6    4    6      1.09      0.00
    7    4    6     -0.73      0.00
    8    4    6      0.30      0.00
    9    4    6      0.96      0.00
   10    4    6      0.20      0.00
   11    4    6     -0.60      0.00
   12    4    6     -0.29      0.00
   13    4    6     -0.12      0.00
   14    4    6      0.31      0.00
   15    4    6      1.93      0.00
  -13    5    6     -0.19      0.00
  -12    5    6     -0.28      0.00
  -11    5    6     -1.13      0.00
  -10    5    6     -0.20      0.00
   -9    5    6      0.81      0.00
   -8    5    6      1.38      0.00
   -7    5    6      0.93      0.00
   -6    5    6      0.13      0.00
   -5    5    6      1.65      0.00
   -4    5    6      2.65      0.00
   -3    5    6      0.95      0.00
   -2    5    6      1.34      0.00
   -1    5    6      0.55      0.00
    0    5    6     -1.82      0.00
    1    5    6     -1.31      0.00
    2    5    6     -0.14      0.00
    3    5    6      3.50      0.00
    4    5    6      2.71      0.00
    5    5    6      0.54      0.00
    6    5    6      0.45      0.00
    7    5    6      0.78      0.00
    8    5    6      1.20      0.00
    9    5    6      1.10      0.00
   10    5    6     -0.58      0.00
   11    5    6     -0.83      0.00
   12    5    6     -0.84      0.00
   13    5    6     -1.29      0.00
   14    5    6     -0.57      0.00
   15    5    6      1.83      0.00
  -12    6    6     -0.17      0.00
  -11    6    6     -1.14      0.00
  -10    6    6     -0.19      0.00
   -9    6    6      0.04      0.00
   -8    6    6      0.79      0.00
   -7    6    6      0.91      0.00
   -6    6    6      0.63      0.00
   -5    6    6      1.91      0.00
   -4    6    6      2.23      0.00
   -3    6    6      0.45      0.00
   -2    6    6      0.07      0.00
   -1    6    6     -0.62      0.00
    0    6    6     -0.27      0.00
    1    6    6     -1.03      0.00
    2    6    6     -0.54      0.00
    3    6    6      2.64      0.00
    4    6    6      0.40      0.00
    5    6    6     -2.07      0.00
    6    6    6     -0.51      0.00
    7    6    6      1.28      0.00
    8    6    6      1.16      0.00
    9    6    6      1.14      0.00
   10    6    6     -0.63      0.00
   11    6    6     -0.51      0.00
   12    6    6     -0.89      0.00
   13    6    6     -1.05      0.00
   14    6    6     -0.30      0.00
   15    6    6      1.31      0.00
  -12    7    6     -0.51      0.00
  -11    7    6     -1.21      0.00
  -10    7    6     -0.13      0.00
   -9    7    6     -0.30      0.00
   -8    7    6     -0.19      0.00
   -7    7    6     -0.02      0.00
   -6    7    6      0.98      0.00
   -5    7    6      1.71      0.00
   -4    7    6      0.97      0.00
   -3    7    6      0.41      0.00
   -2    7    6      0.29      0.00
   -1    7    6     -0.71      0.00
    0    7    6      0.58      0.00
    1    7    6      0.53      0.00
    2    7    6      1.10      0.00
    3    7    6      1.64      0.00
    4    7    6     -2.03      0.00
    5    7    6     -4.22      0.00
    6    7    6     -1.14      0.00
    7    7    6      0.57      0.00
    8    7    6      0.58      0.00
    9    7    6      1.02      0.00
   10    7    6     -0.22      0.00
   11    7    6      0.08      0.00
   12    7    6     -0.55      0.00
   13    7    6     -0.01      0.00
   14    7    6      1.02      0.00
   15    7    6      1.38      0.00
  -12    8    6      0.15      0.00
  -11    8    6      0.11      0.00
  -10    8    6      0.29      0.00
   -9    8    6     -0.34      0.00
   -8    8    6     -0.71      0.00
   -7    8    6     -0.50      0.00
   -6    8    6      1.00      0.00
   -5    8    6      0.95      0.00
   -4    8    6     -0.29      0.00
   -3    8    6     -0.18      0.00
   -2    8    6      0.02      0.00
   -1    8    6     -0.06      0.00
    0    8    6      1.52      0.00
    1    8    6      1.27      0.00
    2    8    6      1.45      0.00
    3    8    6      1.23      0.00
    4    8    6     -2.19      0.00
    5    8    6     -3.91      0.00
    6    8    6     -1.34      0.00
    7    8    6     -0.71      0.00
    8    8    6      0.50      0.00
    9    8    6      1.04      0.00
   10    8    6     -0.17      0.00
   11    8    6      0.09      0.00
   12    8    6     -0.05      0.00
   13    8    6      0.58      0.00
   14    8    6      1.51      0.00
   15    8    6      1.37      0.00
  -11    9    6      2.50      0.00
  -10    9    6      1.66      0.00
   -9    9    6      0.00      0.00
   -8    9    6     -0.82      0.00
   -7    9    6     -0.08      0.00
   -6    9    6      0.75      0.00
   -5    9    6     -0.28      0.00
   -4    9    6     -0.96      0.00
   -3    9    6     -0.35      0.00
   -2    9    6     -0.99      0.00
   -1    9    6     -0.69      0.00
    0    9    6      1.97      0.00
    1    9    6      1.43      0.00
    2    9    6      0.39      0.00
    3    9    6      0.54      0.00
    4    9    6     -0.71      0.00
    5    9    6     -0.97      0.00
    6    9    6     -0.55      0.00
    7    9    6     -1.39      0.00
    8    9    6      0.79      0.00
    9    9    6      1.36      0.00
   10    9    6     -0.12      0.00
   11    9    6     -0.46      0.00
   12    9    6      0.29      0.00
   13    9    6      0.72      0.00
   14    9    6      0.88      0.00
  -11   10    6      3.00      0.00
  -10   10    6      2.37      0.00
   -9   10    6      0.73      0.00
   -8   10    6     -0.40      0.00
   -7   10    6      0.30      0.00
   -6   10    6      0.20      0.00
   -5   10    6     -1.18      0.00
   -4   10    6     -1.71      0.00
   -3   10    6     -0.12      0.00
   -2   10    6     -0.45      0.00
   -1   10    6     -0.85      0.00
    0   10    6      1.42      0.00
    1   10    6      1.00      0.00
    2   10    6     -0.05      0.00
    3   10    6     -0.26      0.00
    4   10    6     -0.14      0.00
    5   10    6      1.20      0.00
    6   10    6      0.84      0.00
    7   10    6     -0.43      0.00
    8   10    6      0.72      0.00
    9   10    6      1.07      0.00
   10   10    6      0.30      0.00
   11   10    6     -0.38      0.00
   12   10    6      0.45      0.00
   13   10    6      0.70      0.00
   14   10    6      0.31      0.00
  -10   11    6      0.68      0.00
   -9   11    6      0.65      0.00
   -8   11    6      0.37      0.00
   -7   11    6     -0.06      0.00
   -6   11    6     -0.62      0.00
   -5   11    6     -0.67      0.00
   -4   11    6     -1.82      0.00
   -3   11    6     -0.51      0.00
   -2   11    6      0.53      0.00
   -1   11    6      0.53      0.00
    0   11    6      1.08      0.00
    1   11    6      0.30      0.00
    2   11    6      0.32      0.00
    3   11    6     -0.46      0.00
    4   11    6     -0.45      0.00
    5   11    6      0.68      0.00
    6   11    6      1.28      0.00
    7   11    6      1.18      0.00
    8   11    6      0.46      0.00
    9   11    6     -0.14      0.00
   10   11    6      0.26      0.00
   11   11    6      0.31      0.00
   12   11    6      0.84      0.00
   13   11    6      0.69      0.00
   14   11    6     -0.06      0.00
  -10   12    6     -1.54      0.00
   -9   12    6     -0.36      0.00
   -8   12    6      0.73      0.00
   -7   12    6     -0.85      0.00
   -6   12    6     -1.43      0.00
   -5   12    6      0.46      0.00
   -4   12    6     -0.26      0.00
   -3   12    6     -0.18      0.00
   -2   12    6      0.37      0.00
   -1   12    6      0.81      0.00
    0   12    6      0.40      0.00
    1   12    6     -0.33      0.00
    2   12    6      0.17      0.00
    3   12    6     -0.66      0.00
    4   12    6     -0.30      0.00
    5   12    6     -0.16      0.00
    6   12    6      0.91      0.00
    7   12    6      1.41      0.00
    8   12    6      0.33      0.00
    9   12    6     -1.01      0.00
   10   12    6     -0.41      0.00
   11   12    6      0.15      0.00
   12   12    6      1.17      0.00
   13   12    6      1.06      0.00
   14   12    6     -0.27      0.00
   -9   13    6     -0.61      0.00
   -8   13    6      0.82      0.00
   -7   13    6     -0.79      0.00
   -6   13    6     -1.29      0.00
   -5   13    6      0.49      0.00
   -4   13    6      0.87      0.00
   -3   13    6      1.03      0.00
   -2   13    6      0.29      0.00
   -1   13    6     -0.39      0.00
    0   13    6     -1.41      0.00
    1   13    6     -1.27      0.00
    2   13    6     -0.75      0.00
    3   13    6     -1.23      0.00
    4   13    6     -0.01      0.00
    5   13    6      0.37      0.00
    6   13    6      0.81      0.00
    7   13    6      0.21      0.00
    8   13    6      0.22      0.00
    9   13    6     -0.78      0.00
   10   13    6     -0.54      0.00
   11   13    6     -1.05      0.00
   12   13    6      0.55      0.00
   13   13    6      1.20      0.00
   14   13    6      0.02      0.00
   -9   14    6      0.01      0.00
   -8   14    6      0.86      0.00
   -7   14    6      0.50      0.00
   -6   14    6      0.36      0.00
   -5   14    6      0.01      0.00
   -4   14    6     -0.16      0.00
   -3   14    6      0.49      0.00
   -2   14    6      0.09      0.00
   -1   14    6     -1.23      0.00
    0   14    6     -2.79      0.00
    1   14    6     -2.16      0.00
    2   14    6     -1.22      0.00
    3   14    6     -0.88      0.00
    4   14    6      0.28      0.00
    5   14    6      1.18      0.00
    6   14    6      0.42      0.00
    7   14    6     -1.14      0.00
    8   14    6      0.14      0.00
    9   14    6      0.05      0.00
   10   14    6      0.19      0.00
   11   14    6     -1.94      0.00
   12   14    6     -0.69      0.00
   13   14    6      0.18      0.00
   -8   15    6      0.17      0.00
   -7   15    6      1.10      0.00
   -6   15    6      1.47      0.00
   -5   15    6      0.05      0.00
   -4   15    6     -1.37      0.00
   -3   15    6     -1.38      0.00
   -2   15    6     -1.07      0.00
   -1   15    6     -1.62      0.00
    0   15    6     -2.85      0.00
    1   15    6     -2.50      0.00
    2   15    6     -0.88      0.00
    3   15    6      0.64      0.00
    4   15    6      1.06      0.00
    5   15    6      1.46      0.00
    6   15    6     -0.45      0.00
    7   15    6     -1.65      0.00
    8   15    6      0.02      0.00
    9   15    6      0.82      0.00
   10   15    6      0.97      0.00
   11   15    6     -1.85      0.00
   12   15    6     -1.24      0.00
   13   15    6     -1.16      0.00
   -8   16    6     -0.67      0.00
   -7   16    6     -0.09      0.00
   -6   16    6     -0.08      0.00
   -5   16    6     -0.52      0.00
   -4   16    6     -1.47      0.00
   -3   16    6     -1.76      0.00
   -2   16    6     -1.60      0.00
   -1   16    6     -1.55      0.00
    0   16    6     -2.14      0.00
    1   16    6     -2.40      0.00
    2   16    6     -0.72      0.00
    3   16    6      1.45      0.00
    4   16    6      1.37      0.00
    5   16    6      1.05      0.00
    6   16    6     -0.63      0.00
    7   16    6     -0.68      0.00
    8   16    6     -0.14      0.00
    9   16    6      0.99      0.00
   10   16    6      0.93      0.00
   11   16    6     -1.21      0.00
   12   16    6     -0.82      0.00
   13   16    6     -1.35      0.00
   -7   17    6     -1.17      0.00
   -6   17    6     -2.27      0.00
   -5   17    6     -1.73      0.00
   -4   17    6     -1.31      0.00
   -3   17    6     -0.67      0.00
   -2   17    6     -0.77      0.00
   -1   17    6     -0.81      0.00
    0   17    6     -0.97      0.00
    1   17    6     -1.56      0.00
    2   17    6     -0.74      0.00
    3   17    6      0.87      0.00
    4   17    6      0.49      0.00
    5   17    6     -0.14      0.00
    6   17    6     -0.28      0.00
    7   17    6      1.04      0.00
    8   17    6      0.14      0.00
    9   17    6      0.57      0.00
   10   17    6     -0.08      0.00
   11   17    6     -0.65      0.00
   12   17    6     -0.18      0.00
   -6   18    6     -2.10      0.00
   -5   18    6     -1.44      0.00
   -4   18    6     -0.67      0.00
   -3   18    6      0.49      0.00
   -2   18    6      0.09      0.00
   -1   18    6     -0.38      0.00
    0   18    6     -0.25      0.00
    1   18    6     -0.29      0.00
    2   18    6      0.06      0.00
    3   18    6      0.45      0.00
    4   18    6     -0.23      0.00
    5   18    6     -0.77      0.00
    6   18    6     -0.31      0.00
    7   18    6      1.39      0.00
    8   18    6      0.48      0.00
    9   18    6      0.25      0.00
   10   18    6     -0.89      0.00
   11   18    6     -0.26      0.00
   12   18    6      0.09      0.00
   -5   19    6      0.23      0.00
   -4   19    6      0.69      0.00
   -3   19    6      1.39      0.00
   -2   19    6      0.55      0.00
   -1   19    6     -0.42      0.00
    0   19    6     -0.39      0.00
    1   19    6      0.22      0.00
    2   19    6      1.33      0.00
    3   19    6      0.93      0.00
    4   19    6      0.17      0.00
    5   19    6      0.05      0.00
    6   19    6     -0.33      0.00
    7   19    6      0.23      0.00
    8   19    6     -0.10      0.00
    9   19    6      0.13      0.00
   10   19    6     -0.22      0.00
   11   19    6      0.42      0.00
   -4   20    6      1.32      0.00
   -3   20    6      1.55      0.00
   -2   20    6      0.50      0.00
   -1   20    6     -0.17      0.00
    0   20    6     -0.22      0.00
    1   20    6      0.17      0.00
    2   20    6      1.94      0.00
    3   20    6      1.46      0.00
    4   20    6      1.06      0.00
    5   20    6      0.98      0.00
    6   20    6      0.02      0.00
    7   20    6     -0.24      0.00
    8   20    6     -0.90      0.00
    9   20    6     -0.26      0.00
   10   20    6      1.06      0.00
   -3   21    6      0.82      0.00
   -2   21    6     -0.22      0.00
   -1   21    6      0.06      0.00
    0   21    6      0.55      0.00
    1   21    6      0.57      0.00
    2   21    6      1.60      0.00
    3   21    6      1.03      0.00
    4   21    6      1.57      0.00
    5   21    6      1.00      0.00
    6   21    6      0.51      0.00
    7   21    6      0.76      0.00
    8   21    6     -0.35      0.00
    9   21    6     -0.26      0.00
   -1   22    6      0.17      0.00
    0   22    6      0.95      0.00
    1   22    6      1.23      0.00
    2   22    6      0.73      0.00
    3   22    6     -0.30      0.00
    4   22    6      0.97      0.00
    5   22    6      0.50      0.00
    6   22    6      1.32      0.00
    7   22    6      1.90      0.00
    8   22    6      0.90      0.00
    1   23    6      1.47      0.00
    2   23    6     -0.01      0.00
    3   23    6     -1.25      0.00
    4   23    6     -0.46      0.00
    5   23    6     -0.28      0.00
    6   23    6      2.10      0.00
   -4  -22    7     -2.33      0.00
   -3  -22    7     -0.44      0.00
   -2  -22    7      2.42      0.00
   -1  -22    7      0.89      0.00
   -7  -21    7      3.19      0.00
   -6  -21    7      1.88      0.00
   -5  -21    7     -0.51      0.00
   -4  -21    7     -2.28      0.00
   -3  -21    7     -0.51      0.00
   -2  -21    7      2.24      0.00
   -1  -21    7      0.58      0.00
    0  -21    7      0.05      0.00
    1  -21    7     -0.18      0.00
    2  -21    7     -0.55      0.00
   -8  -20    7      1.28      0.00
   -7  -20    7      2.33      0.00
   -6  -20    7      1.26      0.00
   -5  -20    7      0.51      0.00
   -4  -20    7     -1.00      0.00
   -3  -20    7     -0.02      0.00
   -2  -20    7      1.28      0.00
   -1  -20    7     -0.14      0.00
    0  -20    7      0.34      0.00
    1  -20    7     -0.07      0.00
    2  -20    7     -0.10      0.00
    3  -20    7      0.75      0.00
   -9  -19    7      0.22      0.00
   -8  -19    7     -0.09      0.00
   -7  -19    7      0.66      0.00
   -6  -19    7      0.42      0.00
   -5  -19    7      1.19      0.00
   -4  -19    7      0.30      0.00
   -3  -19    7      0.56      0.00
   -2  -19    7      0.22      0.00
   -1  -19    7     -1.01      0.00
    0  -19    7      0.22      0.00
    1  -19    7      0.60      0.00
    2  -19    7      1.13      0.00
    3  -19    7      0.45      0.00
    4  -19    7      0.28      0.00
    5  -19    7      0.22      0.00
  -10  -18    7      0.26      0.00
   -9  -18    7     -1.62      0.00
   -8  -18    7     -1.77      0.00
   -7  -18    7     -0.63      0.00
   -6  -18    7      0.14      0.00
   -5  -18    7      1.72      0.00
   -4  -18    7      1.27      0.00
   -3  -18    7      0.70      0.00
   -2  -18    7     -0.46      0.00
   -1  -18    7     -1.24      0.00
    0  -18    7     -0.30      0.00
    1  -18    7      0.94      0.00
    2  -18    7      2.32      0.00
    3  -18    7      0.57      0.00
    4  -18    7      0.06      0.00
    5  -18    7     -0.36      0.00
    6  -18    7     -1.66      0.00
  -11  -17    7      1.15      0.00
  -10  -17    7      0.53      0.00
   -9  -17    7     -2.22      0.00
   -8  -17    7     -2.11      0.00
   -7  -17    7     -0.80      0.00
   -6  -17    7      0.12      0.00
   -5  -17    7      1.84      0.00
   -4  -17    7      1.69      0.00
   -3  -17    7      0.40      0.00
   -2  -17    7     -0.86      0.00
   -1  -17    7     -0.86      0.00
    0  -17    7     -0.15      0.00
    1  -17    7      0.99      0.00
    2  -17    7      1.96      0.00
    3  -17    7      0.44      0.00
    4  -17    7      0.26      0.00
    5  -17    7      0.11      0.00
    6  -17    7     -0.52      0.00
    7  -17    7     -0.54      0.00
  -11  -16    7      1.04      0.00
  -10  -16    7      0.73      0.00
   -9  -16    7     -1.10      0.00
   -8  -16    7     -0.62      0.00
   -7  -16    7     -0.03      0.00
   -6  -16    7      0.27      0.00
   -5  -16    7      1.68      0.00
   -4  -16    7      1.33      0.00
   -3  -16    7      0.08      0.00
   -2  -16    7     -0.79      0.00
   -1  -16    7     -0.66      0.00
    0  -16    7      0.25      0.00
    1  -16    7      1.12      0.00
    2  -16    7      0.91      0.00
    3  -16    7     -0.06      0.00
    4  -16    7     -0.01      0.00
    5  -16    7      0.86      0.00
    6  -16    7      1.08      0.00
    7  -16    7      0.64      0.00
    8  -16    7      1.67      0.00
  -12  -15    7     -0.29      0.00
  -11  -15    7      0.39      0.00
  -10  -15    7      0.26      0.00
   -9  -15    7      0.27      0.00
   -8  -15    7      0.99      0.00
   -7  -15    7      0.38      0.00
   -6  -15    7      0.28      0.00
   -5  -15    7      1.52      0.00
   -4  -15    7      0.46      0.00
   -3  -15    7     -0.07      0.00
   -2  -15    7     -0.05      0.00
   -1  -15    7     -0.32      0.00
    0  -15    7      0.22      0.00
    1  -15    7      0.47      0.00
    2  -15    7      0.11      0.00
    3  -15    7      0.45      0.00
    4  -15    7      0.01      0.00
    5  -15    7      0.71      0.00
    6  -15    7      1.52      0.00
    7  -15    7      1.61      0.00
    8  -15    7      1.52      0.00
  -12  -14    7     -0.41      0.00
  -11  -14    7     -0.20      0.00
  -10  -14    7     -0.48      0.00
   -9  -14    7      0.64      0.00
   -8  -14    7      1.13      0.00
   -7  -14    7     -0.18      0.00
   -6  -14    7     -0.07      0.00
   -5  -14    7      1.07      0.00
   -4  -14    7     -0.41      0.00
   -3  -14    7     -0.25      0.00
   -2  -14    7      0.38      0.00
   -1  -14    7      0.34      0.00
    0  -14    7      0.49      0.00
    1  -14    7     -0.57      0.00
    2  -14    7     -0.85      0.00
    3  -14    7      1.23      0.00
    4  -14    7      1.18      0.00
    5  -14    7      0.65      0.00
    6  -14    7      0.83      0.00
    7  -14    7      1.48      0.00
    8  -14    7      0.66      0.00
    9  -14    7     -0.61      0.00
  -12  -13    7     -0.31      0.00
  -11  -13    7     -0.55      0.00
  -10  -13    7     -0.84      0.00
   -9  -13    7      0.12      0.00
   -8  -13    7      0.03      0.00
   -7  -13    7     -1.06      0.00
   -6  -13    7     -0.47      0.00
   -5  -13    7      0.26      0.00
   -4  -13    7     -0.81      0.00
   -3  -13    7     -0.13      0.00
   -2  -13    7      0.14      0.00
   -1  -13    7      0.36      0.00
    0  -13    7      0.79      0.00
    1  -13    7     -0.56      0.00
    2  -13    7     -1.29      0.00
    3  -13    7      0.57      0.00
    4  -13    7      1.57      0.00
    5  -13    7      1.39      0.00
    6  -13    7      0.80      0.00
    7  -13    7      0.46      0.00
    8  -13    7     -0.34      0.00
    9  -13    7     -0.25      0.00
   10  -13    7     -0.90      0.00
  -13  -12    7     -0.81      0.00
  -12  -12    7     -0.37      0.00
  -11  -12    7     -0.52      0.00
  -10  -12    7     -0.54      0.00
   -9  -12    7     -0.40      0.00
   -8  -12    7     -0.83      0.00
   -7  -12    7     -1.55      0.00
   -6  -12    7     -0.87      0.00
   -5  -12    7     -0.73      0.00
   -4  -12    7     -0.81      0.00
   -3  -12    7      0.42      0.00
   -2  -12    7      0.44      0.00
   -1  -12    7      0.26      0.00
    0  -12    7      0.27      0.00
    1  -12    7     -0.15      0.00
    2  -12    7     -0.47      0.00
    3  -12    7     -0.54      0.00
    4  -12    7      0.12      0.00
    5  -12    7      1.60      0.00
    6  -12    7      1.73      0.00
    7  -12    7     -0.10      0.00
    8  -12    7     -0.95      0.00
    9  -12    7      0.48      0.00
   10  -12    7     -0.24      0.00
  -13  -11    7     -0.91      0.00
  -12  -11    7     -0.74      0.00
  -11  -11    7      0.01      0.00
  -10  -11    7      0.33      0.00
   -9  -11    7     -0.35      0.00
   -8  -11    7     -0.53      0.00
   -7  -11    7     -1.11      0.00
   -6  -11    7     -0.98      0.00
   -5  -11    7     -1.38      0.00
   -4  -11    7     -0.70      0.00
   -3  -11    7      0.63      0.00
   -2  -11    7      1.19      0.00
   -1  -11    7      0.79      0.00
    0  -11    7     -0.26      0.00
    1  -11    7     -0.18      0.00
    2  -11    7      0.49      0.00
    3  -11    7     -0.50      0.00
    4  -11    7     -0.98      0.00
    5  -11    7      0.97      0.00
    6  -11    7      1.92      0.00
    7  -11    7      0.21      0.00
    8  -11    7     -0.56      0.00
    9  -11    7      0.86      0.00
   10  -11    7      0.78      0.00
   11  -11    7     -0.06      0.00
  -13  -10    7      0.08      0.00
  -12  -10    7     -0.75      0.00
  -11  -10    7      0.76      0.00
  -10  -10    7      1.09      0.00
   -9  -10    7      0.02      0.00
   -8  -10    7      0.00      0.00
   -7  -10    7     -0.21      0.00
   -6  -10    7     -0.25      0.00
   -5  -10    7     -0.73      0.00
   -4  -10    7      0.03      0.00
   -3  -10    7      0.62      0.00
   -2  -10    7      1.50      0.00
   -1  -10    7      0.95      0.00
    0  -10    7     -0.32      0.00
    1  -10    7     -0.24      0.00
    2  -10    7      0.72      0.00
    3  -10    7      0.25      0.00
    4  -10    7     -0.33      0.00
    5  -10    7      0.82      0.00
    6  -10    7      1.07      0.00
    7  -10    7      0.33      0.00
    8  -10    7      0.21      0.00
    9  -10    7      1.07      0.00
   10  -10    7      0.76      0.00
   11  -10    7      0.20      0.00
  -13   -9    7      1.16      0.00
  -12   -9    7      0.24      0.00
  -11   -9    7      1.40      0.00
  -10   -9    7      0.98      0.00
   -9   -9    7      0.08      0.00
   -8   -9    7     -0.19      0.00
   -7   -9    7     -0.11      0.00
   -6   -9    7      0.31      0.00
   -5   -9    7      0.74      0.00
   -4   -9    7      1.19      0.00
   -3   -9    7      0.94      0.00
   -2   -9    7      1.89      0.00
   -1   -9    7      1.01      0.00
    0   -9    7     -0.08      0.00
    1   -9    7     -0.43      0.00
    2   -9    7      0.21      0.00
    3   -9    7      0.67      0.00
    4   -9    7      0.70      0.00
    5   -9    7      1.05      0.00
    6   -9    7      0.52      0.00
    7   -9    7      0.27      0.00
    8   -9    7      0.02      0.00
    9   -9    7      0.78      0.00
   10   -9    7     -0.34      0.00
   11   -9    7     -0.47      0.00
   12   -9    7      0.43      0.00
  -14   -8    7      0.67      0.00
  -13   -8    7      0.83      0.00
  -12   -8    7      1.27      0.00
  -11   -8    7      1.66      0.00
  -10   -8    7      0.21      0.00
   -9   -8    7     -0.41      0.00
   -8   -8    7     -0.35      0.00
   -7   -8    7     -0.36      0.00
   -6   -8    7     -0.09      0.00
   -5   -8    7      1.21      0.00
   -4   -8    7      1.16      0.00
   -3   -8    7      0.53      0.00
   -2   -8    7      1.99      0.00
   -1   -8    7      1.83      0.00
    0   -8    7      0.93      0.00
    1   -8    7     -0.71      0.00
    2   -8    7     -0.81      0.00
    3   -8    7      0.19      0.00
    4   -8    7      0.75      0.00
    5   -8    7      0.58      0.00
    6   -8    7      0.40      0.00
    7   -8    7      0.73      0.00
    8   -8    7     -0.53      0.00
    9   -8    7     -0.41      0.00
   10   -8    7     -2.11      0.00
   11   -8    7     -0.77      0.00
   12   -8    7      0.23      0.00
  -14   -7    7      0.58      0.00
  -13   -7    7     -0.25      0.00
  -12   -7    7      1.16      0.00
  -11   -7    7      1.15      0.00
  -10   -7    7     -0.28      0.00
   -9   -7    7     -0.96      0.00
   -8   -7    7      0.18      0.00
   -7   -7    7      0.25      0.00
   -6   -7    7     -0.05      0.00
   -5   -7    7      0.70      0.00
   -4   -7    7     -0.14      0.00
   -3   -7    7     -0.88      0.00
   -2   -7    7      0.71      0.00
   -1   -7    7      1.79      0.00
    0   -7    7      1.37      0.00
    1   -7    7     -0.82      0.00
    2   -7    7     -1.01      0.00
    3   -7    7     -0.62      0.00
    4   -7    7      0.01      0.00
    5   -7    7     -0.07      0.00
    6   -7    7      0.11      0.00
    7   -7    7      0.64      0.00
    8   -7    7     -0.60      0.00
    9   -7    7     -1.05      0.00
   10   -7    7     -3.32      0.00
   11   -7    7     -0.56      0.00
   12   -7    7      0.50      0.00
  -14   -6    7      0.51      0.00
  -13   -6    7     -0.42      0.00
  -12   -6    7      0.59      0.00
  -11   -6    7      0.25      0.00
  -10   -6    7     -0.01      0.00
   -9   -6    7     -0.65      0.00
   -8   -6    7      1.05      0.00
   -7   -6    7      0.98      0.00
   -6   -6    7      0.88      0.00
   -5   -6    7      0.37      0.00
   -4   -6    7     -0.89      0.00
   -3   -6    7     -1.45      0.00
   -2   -6    7     -0.83      0.00
   -1   -6    7      0.08      0.00
    0   -6    7     -0.60      0.00
    1   -6    7     -1.63      0.00
    2   -6    7      0.35      0.00
    3   -6    7     -0.13      0.00
    4   -6    7     -0.31      0.00
    5   -6    7      0.31      0.00
    6   -6    7      0.23      0.00
    7   -6    7     -0.76      0.00
    8   -6    7     -1.33      0.00
    9   -6    7     -0.54      0.00
   10   -6    7     -2.18      0.00
   11   -6    7     -0.16      0.00
   12   -6    7      0.05      0.00
   13   -6    7      0.00      0.00
  -14   -5    7     -0.42      0.00
  -13   -5    7     -0.15      0.00
  -12   -5    7      0.36      0.00
  -11   -5    7     -0.04      0.00
  -10   -5    7      0.51      0.00
   -9   -5    7      0.55      0.00
   -8   -5    7      2.00      0.00
   -7   -5    7      1.04      0.00
   -6   -5    7      1.20      0.00
   -5   -5    7      0.00      0.00
   -4   -5    7     -0.54      0.00
   -3   -5    7     -0.78      0.00
   -2   -5    7     -1.63      0.00
   -1   -5    7     -1.63      0.00
    0   -5    7     -2.88      0.00
    1   -5    7     -2.68      0.00
    2   -5    7      1.98      0.00
    3   -5    7      1.64      0.00
    4   -5    7      0.60      0.00
    5   -5    7      1.42      0.00
    6   -5    7      0.90      0.00
    7   -5    7     -1.78      0.00
    8   -5    7     -2.46      0.00
    9   -5    7     -0.43      0.00
   10   -5    7      0.13      0.00
   11   -5    7      0.74      0.00
   12   -5    7     -0.97      0.00
   13   -5    7     -0.53      0.00
  -14   -4    7     -1.30      0.00
  -13   -4    7     -0.35      0.00
  -12   -4    7     -0.14      0.00
  -11   -4    7      0.13      0.00
  -10   -4    7      0.50      0.00
   -9   -4    7      1.30      0.00
   -8   -4    7      2.41      0.00
   -7   -4    7      0.99      0.00
   -6   -4    7      0.60      0.00
   -5   -4    7     -0.45      0.00
   -4   -4    7      0.26      0.00
   -3   -4    7     -0.07      0.00
   -2   -4    7     -2.31      0.00
   -1   -4    7     -2.41      0.00
    0   -4    7     -3.11      0.00
    1   -4    7     -2.15      0.00
    2   -4    7      2.83      0.00
    3   -4    7      2.73      0.00
    4   -4    7      1.60      0.00
    5   -4    7      1.76      0.00
    6   -4    7      0.70      0.00
    7   -4    7     -1.48      0.00
    8   -4    7     -1.75      0.00
    9   -4    7     -0.50      0.00
   10   -4    7      0.79      0.00
   11   -4    7      1.18      0.00
   12   -4    7     -0.90      0.00
   13   -4    7     -1.13      0.00
  -14   -3    7     -0.87      0.00
  -13   -3    7     -0.19      0.00
  -12   -3    7     -0.81      0.00
  -11   -3    7     -0.09      0.00
  -10   -3    7     -0.07      0.00
   -9   -3    7      1.02      0.00
   -8   -3    7      1.60      0.00
   -7   -3    7      0.62      0.00
   -6   -3    7     -0.37      0.00
   -5   -3    7     -0.24      0.00
   -4   -3    7      1.14      0.00
   -3   -3    7      0.33      0.00
   -2   -3    7     -2.28      0.00
   -1   -3    7     -1.49      0.00
    0   -3    7     -2.04      0.00
    1   -3    7     -0.99      0.00
    2   -3    7      2.51      0.00
    3   -3    7      2.42      0.00
    4   -3    7      1.31      0.00
    5   -3    7      0.44      0.00
    6   -3    7     -0.79      0.00
    7   -3    7     -0.93      0.00
    8   -3    7      0.18      0.00
    9   -3    7      0.36      0.00
   10   -3    7      0.23      0.00
   11   -3    7      0.35      0.00
   12   -3    7     -0.28      0.00
   13   -3    7     -0.51      0.00
   14   -3    7     -1.27      0.00
  -14   -2    7      0.06      0.00
  -13   -2    7      0.59      0.00
  -12   -2    7     -0.63      0.00
  -11   -2    7     -0.46      0.00
  -10   -2    7     -0.57      0.00
   -9   -2    7      0.63      0.00
   -8   -2    7      0.53      0.00
   -7   -2    7     -0.26      0.00
   -6   -2    7     -1.51      0.00
   -5   -2    7     -0.05      0.00
   -4   -2    7      1.23      0.00
   -3   -2    7      0.14      0.00
   -2   -2    7     -1.36      0.00
   -1   -2    7      1.01      0.00
    0   -2    7     -0.72      0.00
    1   -2    7     -0.72      0.00
    2   -2    7      0.64      0.00
    3   -2    7      1.39      0.00
    4   -2    7      0.32      0.00
    5   -2    7     -1.38      0.00
    6   -2    7     -1.96      0.00
    7   -2    7     -0.25      0.00
    8   -2    7      0.86      0.00
    9   -2    7      0.71      0.00
   10   -2    7      0.11      0.00
   11   -2    7     -0.28      0.00
   12   -2    7     -0.38      0.00
   13   -2    7     -0.05      0.00
   14   -2    7     -0.65      0.00
  -14   -1    7      0.63      0.00
  -13   -1    7      0.95      0.00
  -12   -1    7      0.09      0.00
  -11   -1    7     -0.28      0.00
  -10   -1    7     -0.41      0.00
   -9   -1    7      0.53      0.00
   -8   -1    7      0.05      0.00
   -7   -1    7     -0.70      0.00
   -6   -1    7     -1.69      0.00
   -5   -1    7     -0.57      0.00
   -4   -1    7     -0.12      0.00
   -3   -1    7     -0.90      0.00
   -2   -1    7     -1.05      0.00
   -1   -1    7      1.67      0.00
    0   -1    7     -0.83      0.00
    1   -1    7     -0.75      0.00
    2   -1    7     -1.34      0.00
    3   -1    7     -0.02      0.00
    4   -1    7     -0.50      0.00
    5   -1    7     -1.56      0.00
    6   -1    7     -1.62      0.00
    7   -1    7      0.92      0.00
    8   -1    7      0.43      0.00
    9   -1    7     -0.33      0.00
   10   -1    7     -0.16      0.00
   11   -1    7     -0.08      0.00
   12   -1    7     -0.59      0.00
   13   -1    7     -0.42      0.00
   14   -1    7     -0.42      0.00
  -13    0    7      0.93      0.00
  -12    0    7      0.45      0.00
  -11    0    7      0.09      0.00
  -10    0    7      0.13      0.00
   -9    0    7      0.30      0.00
   -8    0    7     -0.54      0.00
   -7    0    7     -0.77      0.00
   -6    0    7     -0.40      0.00
   -5    0    7     -0.91      0.00
   -4    0    7     -1.80      0.00
   -3    0    7     -2.00      0.00
   -2    0    7     -1.01      0.00
   -1    0    7     -0.28      0.00
    0    0    7     -3.24      0.00
    1    0    7     -1.43      0.00
    2    0    7     -1.79      0.00
    3    0    7     -1.61      0.00
    4    0    7     -1.76      0.00
    5    0    7     -0.03      0.00
    6    0    7     -0.43      0.00
    7    0    7      1.37      0.00
    8    0    7     -0.07      0.00
    9    0    7     -0.88      0.00
   10    0    7     -0.71      0.00
   11    0    7     -0.29      0.00
   12    0    7     -0.56      0.00
   13    0    7     -0.39      0.00
   14    0    7     -0.21      0.00
  -13    1    7      1.00      0.00
  -12    1    7      0.64      0.00
  -11    1    7      0.24      0.00
  -10    1    7      0.29      0.00
   -9    1    7     -0.08      0.00
   -8    1    7     -1.19      0.00
   -7    1    7     -1.16      0.00
   -6    1    7      0.52      0.00
   -5    1    7     -0.61      0.00
   -4    1    7     -2.15      0.00
   -3    1    7     -2.54      0.00
   -2    1    7     -0.49      0.00
   -1    1    7     -0.56      0.00
    0    1    7     -3.60      0.00
    1    1    7     -2.56      0.00
    2    1    7     -1.61      0.00
    3    1    7     -3.01      0.00
    4    1    7     -3.22      0.00
    5    1    7      1.18      0.00
    6    1    7      0.07      0.00
    7    1    7      0.21      0.00
    8    1    7     -0.92      0.00
    9    1    7     -0.22      0.00
   10    1    7     -0.36      0.00
   11    1    7     -0.61      0.00
   12    1    7     -0.58      0.00
   13    1    7      0.22      0.00
   14    1    7      0.84      0.00
  -13    2    7      0.40      0.00
  -12    2    7      0.53      0.00
  -11    2    7      0.26      0.00
  -10    2    7     -0.10      0.00
   -9    2    7     -0.38      0.00
   -8    2    7     -0.85      0.00
   -7    2    7     -1.08      0.00
   -6    2    7      0.08      0.00
   -5    2    7     -0.42      0.00
   -4    2    7     -0.78      0.00
   -3    2    7     -1.94      0.00
   -2    2    7     -0.62      0.00
   -1    2    7      1.21      0.00
    0    2    7      0.62      0.00
    1    2    7     -1.64      0.00
    2    2    7     -1.48      0.00
    3    2    7     -3.92      0.00
    4    2    7     -3.14      0.00
    5    2    7      1.36      0.00
    6    2    7     -0.51      0.00
    7    2    7     -1.30      0.00
    8    2    7     -1.66      0.00
    9    2    7      0.33      0.00
   10    2    7      0.49      0.00
   11    2    7      0.02      0.00
   12    2    7     -0.16      0.00
   13    2    7      0.72      0.00
   14    2    7      2.01      0.00
  -13    3    7     -0.72      0.00
  -12    3    7     -0.34      0.00
  -11    3    7      0.01      0.00
  -10    3    7     -0.48      0.00
   -9    3    7     -0.31      0.00
   -8    3    7      0.20      0.00
   -7    3    7     -0.11      0.00
   -6    3    7     -0.42      0.00
   -5    3    7     -0.54      0.00
   -4    3    7      1.05      0.00
   -3    3    7      0.37      0.00
   -2    3    7     -0.59      0.00
   -1    3    7      1.79      0.00
    0    3    7      3.65      0.00
    1    3    7      0.22      0.00
    2    3    7     -0.78      0.00
    3    3    7     -3.48      0.00
    4    3    7     -1.01      0.00
    5    3    7      1.38      0.00
    6    3    7     -0.78      0.00
    7    3    7     -1.55      0.00
    8    3    7     -1.18      0.00
    9    3    7      0.40      0.00
   10    3    7      0.66      0.00
   11    3    7      0.70      0.00
   12    3    7      0.41      0.00
   13    3    7      0.80      0.00
   14    3    7      2.42      0.00
   15    3    7      1.64      0.00
  -13    4    7     -0.80      0.00
  -12    4    7     -0.90      0.00
  -11    4    7     -0.42      0.00
  -10    4    7     -0.62      0.00
   -9    4    7      0.25      0.00
   -8    4    7      0.96      0.00
   -7    4    7      0.70      0.00
   -6    4    7     -0.25      0.00
   -5    4    7     -0.52      0.00
   -4    4    7      1.79      0.00
   -3    4    7      2.40      0.00
   -2    4    7      0.83      0.00
   -1    4    7      1.88      0.00
    0    4    7      2.09      0.00
    1    4    7     -0.65      0.00
    2    4    7     -0.53      0.00
    3    4    7     -1.24      0.00
    4    4    7      1.75      0.00
    5    4    7      1.24      0.00
    6    4    7     -0.05      0.00
    7    4    7     -0.30      0.00
    8    4    7      0.13      0.00
    9    4    7      0.24      0.00
   10    4    7      0.31      0.00
   11    4    7      0.42      0.00
   12    4    7      0.02      0.00
   13    4    7     -0.01      0.00
   14    4    7      1.66      0.00
   15    4    7      1.55      0.00
  -12    5    7     -0.14      0.00
  -11    5    7     -0.20      0.00
  -10    5    7     -0.51      0.00
   -9    5    7      0.64      0.00
   -8    5    7      0.96      0.00
   -7    5    7      0.94      0.00
   -6    5    7      0.24      0.00
   -5    5    7     -0.12      0.00
   -4    5    7      1.65      0.00
   -3    5    7      1.93      0.00
   -2    5    7      1.28      0.00
   -1    5    7      2.33      0.00
    0    5    7      0.14      0.00
    1    5    7     -2.50      0.00
    2    5    7     -1.50      0.00
    3    5    7      1.13      0.00
    4    5    7      3.59      0.00
    5    5    7      0.69      0.00
    6    5    7      0.56      0.00
    7    5    7      1.25      0.00
    8    5    7      1.06      0.00
    9    5    7     -0.16      0.00
   10    5    7      0.01      0.00
   11    5    7     -0.21      0.00
   12    5    7     -0.85      0.00
   13    5    7     -1.30      0.00
   14    5    7     -0.12      0.00
   15    5    7      0.60      0.00
  -12    6    7      0.65      0.00
  -11    6    7      0.49      0.00
  -10    6    7      0.01      0.00
   -9    6    7      0.45      0.00
   -8    6    7      0.12      0.00
   -7    6    7      0.82      0.00
   -6    6    7      0.70      0.00
   -5    6    7      0.42      0.00
   -4    6    7      1.61      0.00
   -3    6    7      0.69      0.00
   -2    6    7      0.13      0.00
   -1    6    7      1.27      0.00
    0    6    7     -0.28      0.00
    1    6    7     -1.83      0.00
    2    6    7     -1.78      0.00
    3    6    7      1.72      0.00
    4    6    7      3.54      0.00
    5    6    7      0.21      0.00
    6    6    7      0.29      0.00
    7    6    7      1.75      0.00
    8    6    7      0.88      0.00
    9    6    7     -0.45      0.00
   10    6    7      0.11      0.00
   11    6    7     -0.38      0.00
   12    6    7     -0.96      0.00
   13    6    7     -1.40      0.00
   14    6    7     -1.24      0.00
   15    6    7     -0.54      0.00
  -12    7    7      0.42      0.00
  -11    7    7      0.42      0.00
  -10    7    7      0.37      0.00
   -9    7    7      0.13      0.00
   -8    7    7     -0.67      0.00
   -7    7    7      0.32      0.00
   -6    7    7      0.80      0.00
   -5    7    7      0.66      0.00
   -4    7    7      1.16      0.00
   -3    7    7      0.36      0.00
   -2    7    7      0.18      0.00
   -1    7    7     -0.26      0.00
    0    7    7     -0.94      0.00
    1    7    7     -0.21      0.00
    2    7    7     -0.66      0.00
    3    7    7      0.94      0.00
    4    7    7      2.04      0.00
    5    7    7     -0.27      0.00
    6    7    7     -0.44      0.00
    7    7    7      1.15      0.00
    8    7    7     -0.08      0.00
    9    7    7     -0.28      0.00
   10    7    7      0.54      0.00
   11    7    7     -0.12      0.00
   12    7    7     -0.58      0.00
   13    7    7     -0.32      0.00
   14    7    7     -0.48      0.00
   15    7    7     -0.33      0.00
  -12    8    7      0.29      0.00
  -11    8    7      0.04      0.00
  -10    8    7      0.08      0.00
   -9    8    7     -0.24      0.00
   -8    8    7     -0.58      0.00
   -7    8    7     -0.13      0.00
   -6    8    7      0.57      0.00
   -5    8    7      0.58      0.00
   -4    8    7      0.05      0.00
   -3    8    7     -0.16      0.00
   -2    8    7      0.87      0.00
   -1    8    7     -0.51      0.00
    0    8    7     -1.45      0.00
    1    8    7      0.23      0.00
    2    8    7     -0.01      0.00
    3    8    7      0.15      0.00
    4    8    7      1.02      0.00
    5    8    7     -0.76      0.00
    6    8    7     -1.25      0.00
    7    8    7      0.07      0.00
    8    8    7     -0.63      0.00
    9    8    7      0.43      0.00
   10    8    7      0.67      0.00
   11    8    7     -0.05      0.00
   12    8    7     -0.38      0.00
   13    8    7      0.41      0.00
   14    8    7      0.54      0.00
   15    8    7      0.93      0.00
  -11    9    7      0.72      0.00
  -10    9    7      0.12      0.00
   -9    9    7     -0.57      0.00
   -8    9    7     -0.24      0.00
   -7    9    7     -0.23      0.00
   -6    9    7      0.46      0.00
   -5    9    7      0.35      0.00
   -4    9    7     -0.50      0.00
   -3    9    7     -0.75      0.00
   -2    9    7      0.18      0.00
   -1    9    7     -1.04      0.00
    0    9    7     -1.28      0.00
    1    9    7      0.49      0.00
    2    9    7     -0.45      0.00
    3    9    7     -0.47      0.00
    4    9    7      1.07      0.00
    5    9    7     -0.54      0.00
    6    9    7     -1.54      0.00
    7    9    7     -0.93      0.00
    8    9    7     -0.25      0.00
    9    9    7      1.48      0.00
   10    9    7      0.48      0.00
   11    9    7     -0.48      0.00
   12    9    7     -0.31      0.00
   13    9    7      0.61      0.00
   14    9    7      0.47      0.00
  -11   10    7      1.50      0.00
  -10   10    7      0.88      0.00
   -9   10    7     -0.08      0.00
   -8   10    7     -0.12      0.00
   -7   10    7     -0.22      0.00
   -6   10    7      0.45      0.00
   -5   10    7     -0.10      0.00
   -4   10    7     -0.34      0.00
   -3   10    7     -0.59      0.00
   -2   10    7     -0.34      0.00
   -1   10    7     -1.66      0.00
    0   10    7     -0.99      0.00
    1   10    7      1.11      0.00
    2   10    7     -0.61      0.00
    3   10    7     -0.92      0.00
    4   10    7      0.41      0.00
    5   10    7     -0.16      0.00
    6   10    7     -0.89      0.00
    7   10    7     -0.97      0.00
    8   10    7      0.27      0.00
    9   10    7      1.75      0.00
   10   10    7      0.47      0.00
   11   10    7     -0.63      0.00
   12   10    7     -0.32      0.00
   13   10    7      0.77      0.00
   14   10    7      0.32      0.00
  -10   11    7      0.72      0.00
   -9   11    7      0.68      0.00
   -8   11    7      0.28      0.00
   -7   11    7      0.06      0.00
   -6   11    7      0.18      0.00
   -5   11    7     -0.42      0.00
   -4   11    7     -0.09      0.00
   -3   11    7     -0.68      0.00
   -2   11    7      0.13      0.00
   -1   11    7     -0.59      0.00
    0   11    7     -0.19      0.00
    1   11    7      1.17      0.00
    2   11    7      0.03      0.00
    3   11    7     -0.55      0.00
    4   11    7     -1.06      0.00
    5   11    7     -0.65      0.00
    6   11    7     -0.31      0.00
    7   11    7      0.15      0.00
    8   11    7      0.38      0.00
    9   11    7      0.51      0.00
   10   11    7      0.35      0.00
   11   11    7      0.05      0.00
   12   11    7     -0.42      0.00
   13   11    7      0.51      0.00
   14   11    7      0.61      0.00
  -10   12    7     -0.62      0.00
   -9   12    7      0.35      0.00
   -8   12    7      0.79      0.00
   -7   12    7      0.78      0.00
   -6   12    7     -0.50      0.00
   -5   12    7     -0.47      0.00
   -4   12    7      0.57      0.00
   -3   12    7     -0.73      0.00
   -2   12    7      0.31      0.00
   -1   12    7      0.60      0.00
    0   12    7      0.50      0.00
    1   12    7      0.08      0.00
    2   12    7      0.29      0.00
    3   12    7      0.24      0.00
    4   12    7     -1.37      0.00
    5   12    7     -0.83      0.00
    6   12    7     -0.27      0.00
    7   12    7      0.98      0.00
    8   12    7      0.09      0.00
    9   12    7     -0.86      0.00
   10   12    7     -0.23      0.00
   11   12    7      0.57      0.00
   12   12    7     -0.73      0.00
   13   12    7     -0.05      0.00
   14   12    7      0.67      0.00
   -9   13    7     -0.38      0.00
   -8   13    7      1.07      0.00
   -7   13    7      1.53      0.00
   -6   13    7     -1.05      0.00
   -5   13    7     -0.88      0.00
   -4   13    7      0.94      0.00
   -3   13    7      0.29      0.00
   -2   13    7      0.55      0.00
   -1   13    7      0.32      0.00
    0   13    7     -0.23      0.00
    1   13    7     -1.69      0.00
    2   13    7     -0.48      0.00
    3   13    7      0.03      0.00
    4   13    7     -0.50      0.00
    5   13    7      0.28      0.00
    6   13    7      0.23      0.00
    7   13    7      0.57      0.00
    8   13    7     -0.61      0.00
    9   13    7     -0.89      0.00
   10   13    7     -0.57      0.00
   11   13    7      0.09      0.00
   12   13    7     -1.46      0.00
   13   13    7     -0.10      0.00
   14   13    7      0.60      0.00
   -9   14    7     -0.27      0.00
   -8   14    7      1.31      0.00
   -7   14    7      2.03      0.00
   -6   14    7     -0.37      0.00
   -5   14    7     -1.11      0.00
   -4   14    7     -0.08      0.00
   -3   14    7      0.64      0.00
   -2   14    7      0.73      0.00
   -1   14    7     -0.30      0.00
    0   14    7     -1.14      0.00
    1   14    7     -2.43      0.00
    2   14    7     -1.08      0.00
    3   14    7     -0.72      0.00
    4   14    7      0.07      0.00
    5   14    7      1.09      0.00
    6   14    7      1.02      0.00
    7   14    7     -0.37      0.00
    8   14    7     -0.96      0.00
    9   14    7      0.03      0.00
   10   14    7     -0.28      0.00
   11   14    7     -0.68      0.00
   12   14    7     -2.13      0.00
   13   14    7      0.23      0.00
   -8   15    7      1.04      0.00
   -7   15    7      1.65      0.00
   -6   15    7      1.08      0.00
   -5   15    7     -0.05      0.00
   -4   15    7     -0.96      0.00
   -3   15    7     -0.76      0.00
   -2   15    7     -0.49      0.00
   -1   15    7     -0.75      0.00
    0   15    7     -0.86      0.00
    1   15    7     -1.40      0.00
    2   15    7     -0.59      0.00
    3   15    7     -0.45      0.00
    4   15    7      0.54      0.00
    5   15    7      0.88      0.00
    6   15    7      0.99      0.00
    7   15    7     -1.00      0.00
    8   15    7     -0.22      0.00
    9   15    7      0.89      0.00
   10   15    7      0.33      0.00
   11   15    7     -0.74      0.00
   12   15    7     -1.72      0.00
   13   15    7      0.43      0.00
   -7   16    7      0.01      0.00
   -6   16    7      0.98      0.00
   -5   16    7      0.89      0.00
   -4   16    7     -0.41      0.00
   -3   16    7     -1.73      0.00
   -2   16    7     -1.84      0.00
   -1   16    7     -0.97      0.00
    0   16    7     -0.11      0.00
    1   16    7     -0.29      0.00
    2   16    7     -0.18      0.00
    3   16    7      0.31      0.00
    4   16    7      1.22      0.00
    5   16    7      0.77      0.00
    6   16    7      0.75      0.00
    7   16    7     -0.62      0.00
    8   16    7      0.96      0.00
    9   16    7      0.94      0.00
   10   16    7      0.96      0.00
   11   16    7     -0.06      0.00
   12   16    7     -0.32      0.00
   13   16    7      0.55      0.00
   -7   17    7     -1.33      0.00
   -6   17    7     -0.89      0.00
   -5   17    7     -0.20      0.00
   -4   17    7     -0.17      0.00
   -3   17    7     -1.33      0.00
   -2   17    7     -1.34      0.00
   -1   17    7     -0.29      0.00
    0   17    7      0.43      0.00
    1   17    7     -0.09      0.00
    2   17    7     -0.62      0.00
    3   17    7      0.28      0.00
    4   17    7      1.25      0.00
    5   17    7      0.76      0.00
    6   17    7      0.93      0.00
    7   17    7      0.89      0.00
    8   17    7      1.72      0.00
    9   17    7      0.02      0.00
   10   17    7      1.04      0.00
   11   17    7      0.53      0.00
   12   17    7      0.74      0.00
   -6   18    7     -1.86      0.00
   -5   18    7     -1.74      0.00
   -4   18    7     -1.04      0.00
   -3   18    7     -0.71      0.00
   -2   18    7      0.20      0.00
   -1   18    7      0.58      0.00
    0   18    7      0.48      0.00
    1   18    7     -0.11      0.00
    2   18    7     -0.72      0.00
    3   18    7      0.14      0.00
    4   18    7      0.72      0.00
    5   18    7      0.34      0.00
    6   18    7      0.61      0.00
    7   18    7      1.68      0.00
    8   18    7      1.72      0.00
    9   18    7     -0.82      0.00
   10   18    7      0.40      0.00
   11   18    7      0.36      0.00
   12   18    7      0.75      0.00
   -5   19    7     -1.50      0.00
   -4   19    7     -1.35      0.00
   -3   19    7     -0.16      0.00
   -2   19    7      1.28      0.00
   -1   19    7      0.63      0.00
    0   19    7     -0.10      0.00
    1   19    7      0.03      0.00
    2   19    7      0.15      0.00
    3   19    7      0.86      0.00
    4   19    7      0.47      0.00
    5   19    7      0.12      0.00
    6   19    7     -0.27      0.00
    7   19    7      0.20      0.00
    8   19    7      0.45      0.00
    9   19    7     -0.81      0.00
   10   19    7     -0.07      0.00
   11   19    7     -0.05      0.00
   -4   20    7     -0.51      0.00
   -3   20    7      0.42      0.00
   -2   20    7      1.40      0.00
   -1   20    7      0.15      0.00
    0   20    7     -0.24      0.00
    1   20    7      0.45      0.00
    2   20    7      1.20      0.00
    3   20    7      1.83      0.00
    4   20    7      0.45      0.00
    5   20    7      0.38      0.00
    6   20    7     -0.64      0.00
    7   20    7     -1.68      0.00
    8   20    7     -1.29      0.00
    9   20    7     -0.76      0.00
   10   20    7      0.04      0.00
   -3   21    7      0.64      0.00
   -2   21    7      0.50      0.00
   -1   21    7     -0.61      0.00
    0   21    7      0.52      0.00
    1   21    7      1.35      0.00
    2   21    7      1.87      0.00
    3   21    7      2.05      0.00
    4   21    7      0.46      0.00
    5   21    7      0.70      0.00
    6   21    7     -0.53      0.00
    7   21    7     -1.51      0.00
    8   21    7     -1.29      0.00
    9   21    7     -0.80      0.00
   -1   22    7     -1.24      0.00
    0   22    7      1.10      0.00
    1   22    7      1.98      0.00
    2   22    7      2.10      0.00
    3   22    7      1.27      0.00
    4   22    7      0.50      0.00
    5   22    7      0.91      0.00
    6   22    7     -0.46      0.00
    7   22    7      0.07      0.00
    8   22    7      0.52      0.00
    2   23    7      1.92      0.00
    3   23    7      0.22      0.00
    4   23    7      0.28      0.00
    5   23    7      0.65      0.00
   -6  -21    8      2.45      0.00
   -5  -21    8      1.57      0.00
   -4  -21    8     -0.12      0.00
   -3  -21    8     -2.14      0.00
   -2  -21    8      0.28      0.00
   -1  -21    8      2.24      0.00
    0  -21    8     -0.55      0.00
    1  -21    8     -0.20      0.00
   -8  -20    8      0.92      0.00
   -7  -20    8      1.11      0.00
   -6  -20    8      2.86      0.00
   -5  -20    8      3.00      0.00
   -4  -20    8      1.27      0.00
   -3  -20    8     -1.99      0.00
   -2  -20    8     -0.01      0.00
   -1  -20    8      1.19      0.00
    0  -20    8     -1.03      0.00
    1  -20    8      0.41      0.00
    2  -20    8      0.61      0.00
    3  -20    8      0.65      0.00
   -9  -19    8      0.66      0.00
   -8  -19    8     -0.10      0.00
   -7  -19    8     -0.07      0.00
   -6  -19    8      1.13      0.00
   -5  -19    8      2.16      0.00
   -4  -19    8      1.95      0.00
   -3  -19    8     -0.25      0.00
   -2  -19    8      0.65      0.00
   -1  -19    8     -0.02      0.00
    0  -19    8     -1.08      0.00
    1  -19    8      1.11      0.00
[truncated: 502,164 more chars]
